# Supplementary material for: Genetic differences between wild and hatchery‐bred brown trout (Salmo trutta L.) in single nucleotide polymorphisms linked to selective traits
Source: Ecol Evol. 2017 May 30;7(13):4963–72. doi: 10.1002/ece3.3070 (PMC5496558; doi:10.1002/ece3.3070)
Supplement: Supplementary file 1 [file ECE3-7-4963-s001.xlsx]

## Sheet: Table S1
Linkage group BT				BT10	BT14	BT26	BT36	BT03	BT31	BT34	BT19	BT08	BT17	BT05	BT07	BT05	BT07	BT33	BT28	BT39	BT31	BT18	BT38	BT20	BT02	BT03	BT38	BT29	BT04	BT04	BT02	BT22	BT28	BT23	BT03	BT06	BT06	BT35	BT17	BT12	BT40	BT01	BT19	BT19	BT19	BT05	BT11	BT29	BT40
Locus no				1	2	3	4	5	6	7	8	9	10	11	12	13	14	15	16	17	18	19	20	21	22	23	24	25	26	27	28	29	30	31	32	33	34	35	36	37	38	39	40	41	42	43	44	45	46
			Locus name	cDNA:C122898371_146	cDNA:C123299019_115	cDNA:C123300059_91	cDNA:C123447604_140	cDNA:C123610732_215	cDNA:C123789935_234	cDNA:C123791721_258	cDNA:C123994563_51	cDNA:C124068305_390	cDNA:C124072625_365	cDNA:C124193644_487	cDNA:C124205688_219	cDNA:C124241706_353	cDNA:C124250102_412	cDNA:C124302365_425	cDNA:C124413300_569	cDNA:C124481658_275	cDNA:C124495874_565	cDNA:C124528172_494	cDNA:C124634845_491	cDNA:C124635139_172	cDNA:C124640749_257	cDNA:C124692505_310	cDNA:C124697205_473	cDNA:C124725291_143	cDNA:C124745537_293	cDNA:C124745537_734	cDNA:C124754657_212	cDNA:S100450_763	cDNA:S10072_4210	cDNA:S100721_1974	cDNA:S100723_472	cDNA:S102161_2082	cDNA:S102161_6750	cDNA:S10356_987	cDNA:S10364_858	cDNA:S10378_3626	cDNA:S103981_1041	cDNA:S104446_3884	cDNA:S104710_1557	cDNA:S104710_1633	cDNA:S104710_3393	cDNA:S105063_643	cDNA:S105534_2802	cDNA:S105897_2400	cDNA:S106622_14447
Fish.no	Sample.group	Fish.length	Stand.length	1	2	3	4	5	6	7	8	9	10	11	12	13	14	15	16	17	18	19	20	21	22	23	24	25	26	27	28	29	30	31	32	33	34	35	36	37	38	39	40	41	42	43	44	45	46
Sag_11.01	W.0	46	-1.21445	AG	GG	AA	AG	AA	GG	AA	CC	GG	AG	GG	AA	GG	AG	AG	GG	AC	AG	GG	GG	GG	AA	AA	AG	AA	AA	AA	GG	AG	AC	GG	AA	GG	GG	GG	GG	CC	AA	CC	AA	AA	AA	AA	GG	AG	AC
Sag_11.02	W.0	53	-0.910385	AA	GG	AA	AG	AA	GG	AG	CC	GG	GG	GG	AG	AG	AG	GG	GG	CC	AG	AG	GG	GG	AA	AC	AA	AA	AA	AA	GG	GG	AC	GG	AA	GG	GG	GG	GG	AC	AG	CC	AA	AA	AA	AA	GG	AA	AA
Sag_11.03	W.0	55	-0.823508	AG	GG	AA	GG	AG	GG	AG	CC	GG	AG	GG	AG	GG	AG	GG	AG	AC	AG	AG	AG	AG	AA	AC	AG	AA	AA	AA	GG	GG	AA	GG	AG	GG	AG	GG	AG	AA	AA	CC	AA	AA	AA	AA	GG	AG	AC
Sag_11.04	W.0	45	-1.25789	AG	GG	AA	GG	NA	GG	AA	CC	GG	AG	GG	AA	AG	AG	GG	GG	CC	GG	AG	GG	AG	AA	AA	AA	AA	AA	AG	GG	GG	AC	GG	AG	AG	GG	AG	GG	CC	AA	CC	AA	AA	AG	AA	AG	AA	AA
Sag_11.05	W.0	47	-1.17102	AG	GG	AA	GG	AG	GG	AG	AC	GG	GG	GG	GG	GG	GG	GG	GG	CC	AG	GG	GG	GG	AA	AC	GG	AA	AA	AG	GG	GG	AC	GG	AA	GG	AG	AG	GG	AC	AA	CC	AA	AA	AA	AA	GG	AA	AC
Sag_11.06	W.0	55	-0.823508	AA	GG	AA	AG	AA	GG	AA	CC	GG	AG	GG	AA	AG	GG	GG	GG	CC	AG	AG	GG	GG	AA	AA	AA	AA	AG	AG	GG	AG	AC	GG	AA	GG	AA	AG	AG	AC	AA	CC	AA	AA	AA	AA	AG	AA	AC
Sag_11.07	W.0	47	-1.17102	AA	GG	AA	GG	AG	GG	AA	AC	GG	GG	AG	AA	GG	GG	AG	GG	CC	AG	AG	GG	AA	AA	AA	AG	AA	AA	GG	GG	GG	AA	GG	AA	GG	GG	AG	GG	AC	AG	CC	AG	AA	AA	AA	GG	AG	AC
Sag_11.08	W.0	48	-1.12758	GG	GG	AA	GG	AG	GG	AA	CC	GG	GG	GG	AA	AG	GG	GG	GG	AC	AA	GG	GG	GG	AA	AA	AG	AA	AA	AG	GG	GG	AA	GG	AA	GG	AG	GG	GG	AC	AA	CC	AA	AA	AA	AA	GG	AA	CC
Sag_11.09	W.0	50	-1.0407	AA	GG	AA	GG	AG	GG	AA	AC	GG	GG	AG	AA	GG	GG	AG	GG	CC	AG	AG	GG	AA	AA	AA	AG	AA	AA	GG	GG	GG	AA	GG	AA	GG	GG	AG	GG	AC	AG	CC	AG	AA	AA	AA	GG	AG	AC
Sag_11.10	W.0	46	-1.21445	AG	GG	AA	GG	AA	GG	AA	CC	GG	GG	AG	AG	AG	GG	GG	AG	CC	GG	AA	AG	GG	AA	AA	AA	AA	AA	AG	GG	GG	AA	AG	AA	GG	GG	AG	GG	AA	AA	CC	AA	AA	AA	AA	GG	AA	AC
Sag_11.11	W.0	55	-0.823508	GG	GG	AA	GG	AA	GG	AA	AC	AG	GG	GG	AA	GG	AA	GG	GG	CC	GG	AG	GG	GG	AA	AA	AA	AA	AA	AA	GG	AG	AA	GG	AA	AG	GG	GG	GG	AA	AA	CC	AA	AA	AA	AA	GG	GG	AC
Sag_11.12	W.0	59	-0.649754	AA	GG	AA	AG	GG	GG	AA	AC	GG	AG	AG	AA	GG	AG	AG	GG	CC	AG	AG	GG	AA	AA	AA	AG	AA	AA	AG	GG	GG	AC	GG	AA	GG	GG	AG	GG	AA	AA	CC	AG	AA	AA	AA	GG	AG	AA
Sag_11.13	W.0	49	-1.08414	AA	GG	AA	GG	AA	GG	AA	CC	GG	GG	GG	AG	AG	AG	GG	GG	CC	AA	GG	GG	GG	AA	AA	AG	AA	AA	GG	GG	GG	AC	AG	AG	GG	GG	AG	GG	CC	AG	CC	AA	AA	AA	AA	GG	AG	CC
Sag_11.14	W.0	51	-0.997262	AG	GG	AA	GG	AA	GG	AA	CC	GG	GG	GG	AA	GG	AG	GG	GG	CC	AA	AG	GG	GG	AA	AA	AG	AA	AA	AG	GG	AG	AC	GG	AA	GG	GG	AG	GG	AA	AA	CC	AA	AA	AA	AA	GG	AA	AC
Sag_11.15	W.0	49	-1.08414	AG	GG	AA	GG	AA	GG	AA	CC	GG	GG	GG	AG	GG	AG	GG	GG	CC	AA	AG	GG	GG	AA	AA	AG	AA	AA	AG	GG	GG	AA	GG	AA	GG	GG	AG	GG	AA	AA	CC	AA	AA	AA	AA	GG	AA	AC
Sag_11.16	W.0	47	-1.17102	AA	GG	AA	GG	AA	GG	AA	CC	GG	GG	AG	AG	GG	AG	GG	GG	CC	AA	GG	GG	AG	AA	AA	AG	AA	AA	AG	GG	GG	AA	AG	AG	GG	GG	AG	GG	CC	AA	CC	AG	AA	AA	AA	GG	AA	CC
Sag_11.17	W.0	49	-1.08414	AG	GG	AA	GG	AG	GG	AG	AC	GG	GG	GG	AA	AG	GG	GG	AG	AC	AA	GG	GG	GG	AA	AA	NA	AA	AA	AG	GG	GG	AA	AG	NA	AG	AG	GG	AG	NA	AA	CC	NA	AA	AA	AA	GG	AA	AC
Sag_11.18	W.0	49	-1.08414	AA	GG	AA	GG	AA	GG	AA	CC	GG	GG	GG	AG	GG	GG	GG	GG	CC	GG	AG	GG	GG	AA	AA	AA	AA	AA	AG	AG	AG	AA	GG	AA	GG	AG	GG	GG	AC	AA	CC	AA	AA	AA	AA	AG	AA	AC
Sag_11.19	W.0	52	-0.953823	AG	GG	AA	AA	AG	GG	AA	CC	GG	NA	GG	AG	AA	AG	GG	GG	CC	GG	AG	GG	AG	AA	AC	AA	AA	AG	AA	GG	AA	CC	GG	AG	GG	AG	GG	GG	CC	AA	CC	AA	AA	AG	AA	AG	AA	AC
Sag_11.20	W.0	45	-1.25789	AG	GG	AA	GG	GG	GG	AA	CC	GG	AG	GG	AG	AG	GG	GG	GG	CC	GG	AA	GG	GG	AA	AC	AA	AA	AG	AG	AA	GG	AC	GG	AG	GG	AG	GG	GG	AC	AA	CC	AA	AA	AA	AA	GG	AA	AC
Sag_11.21	W.0	45	-1.25789	AG	GG	AA	AG	AA	GG	AA	CC	GG	GG	GG	AG	GG	AG	GG	GG	AC	GG	GG	AG	GG	AA	AA	AG	AA	AA	AG	GG	GG	AC	GG	AA	GG	AG	GG	GG	CC	AA	CC	AA	AA	AA	AA	GG	AA	AA
Sag_11.22	W.0	46	-1.21445	AG	GG	AA	GG	AA	GG	AA	AC	GG	GG	AG	AG	AA	AG	GG	GG	CC	AA	GG	GG	AG	AA	AA	AG	AA	AA	AA	GG	AG	AA	GG	AA	GG	GG	AG	GG	AC	AA	CC	AG	AA	AA	AA	GG	AA	CC
Sag_11.23	W.0	50	-1.0407	AG	GG	AA	GG	AA	GG	AA	CC	AG	GG	GG	AA	AG	AA	GG	AA	CC	AG	GG	GG	GG	AA	AA	AA	AA	AA	AG	GG	AG	AC	AG	AA	AG	GG	GG	GG	AC	AA	CC	AA	AA	AA	AA	GG	AA	AC
Sag_11.24	W.0	66	-0.345685	GG	GG	AA	GG	AA	GG	AG	CC	GG	AG	GG	AG	AG	AG	GG	AG	CC	AG	GG	GG	AG	AA	AC	AG	AA	AA	AA	GG	GG	AA	AG	AA	GG	AG	GG	AA	AC	AA	CC	AA	AA	AA	AA	GG	AA	AC
Sag_11.25	W.0	50	-1.0407	AG	GG	AA	GG	AG	GG	AA	CC	GG	GG	GG	GG	GG	AA	GG	GG	AC	GG	GG	GG	GG	AA	AC	AA	AA	AA	GG	GG	AG	AC	AG	AG	GG	GG	AG	GG	AC	AG	CC	AA	AA	AA	AA	GG	AA	AC
Sag_11.26	W.0	47	-1.17102	GG	GG	AA	GG	AA	GG	AA	CC	GG	GG	GG	AG	AG	GG	GG	AG	CC	AG	GG	GG	GG	AA	AC	AA	AA	AA	AG	GG	GG	AA	GG	AA	GG	AA	GG	AG	AC	AA	CC	AA	AA	AA	AA	GG	AA	AC
Sag_11.27	W.0	56	-0.78007	GG	AG	AA	GG	AG	GG	AA	AC	GG	AG	GG	AA	AG	GG	GG	GG	AC	AG	AG	AG	GG	AA	AA	AG	AA	AA	AA	GG	AG	AC	GG	AA	AG	GG	GG	AG	AA	AA	CC	AA	AA	AA	AA	GG	AA	AC
Sag_11.28	W.0	52	-0.953823	AG	GG	AA	AG	AG	GG	AA	CC	GG	AG	GG	AG	AA	AG	GG	GG	AC	GG	AA	GG	GG	AA	AA	AA	AA	AA	AG	AA	GG	AA	GG	AG	GG	GG	AA	GG	AC	AA	CC	AA	AA	AA	AA	AG	AA	AC
Sag_11.29	W.0	48	-1.12758	GG	GG	AA	GG	AG	GG	AG	CC	GG	GG	GG	AA	AG	AG	GG	AG	CC	AA	GG	GG	GG	AA	AA	AG	AA	AA	AA	GG	GG	AA	AG	AA	AG	GG	GG	GG	AA	AA	CC	AA	AA	AA	AA	GG	AA	CC
Sag_11.30	W.0	51	-0.997262	AG	GG	AA	AG	AA	AG	AA	AC	GG	AG	AG	AA	GG	AG	GG	GG	CC	AG	AG	GG	AG	AA	AA	AG	AA	AA	AG	GG	AG	AA	GG	AA	GG	GG	AG	GG	AC	AA	CC	AA	AA	AA	AA	GG	AA	AA
Sag_11.31	W.0	59	-0.649754	AG	AG	AA	AG	AG	GG	AA	CC	GG	GG	GG	AA	GG	GG	GG	AG	CC	GG	AG	AG	GG	AA	AC	AA	AA	AA	AA	GG	AG	AC	GG	AA	AG	GG	AG	GG	AA	AA	CC	AA	AA	AA	AA	GG	AG	AC
Sag_11.32	W.0	47	-1.17102	GG	GG	AA	GG	AG	GG	AA	CC	GG	AG	GG	AA	AG	AG	AG	GG	CC	AG	AG	GG	GG	AA	AC	AA	AA	AA	AA	GG	GG	AC	AG	AA	GG	AG	AG	GG	AC	AA	CC	AA	AA	AA	AA	GG	AG	AC
Sag_11.33	W.0	50	-1.0407	AA	GG	AA	GG	AA	GG	AA	CC	GG	GG	GG	AG	GG	AG	GG	GG	AC	AG	AG	GG	AG	AA	AA	AG	AA	AA	AG	GG	GG	AA	AG	AG	GG	AG	AA	GG	AC	AA	CC	AA	AA	AA	AA	GG	AG	AC
Sag_11.34	W.0	61	-0.562877	AG	GG	AA	GG	AG	GG	AA	AC	GG	AG	GG	AA	AG	AG	GG	AG	AC	AG	GG	GG	AG	AA	AA	AG	AA	AA	AG	GG	GG	AA	GG	AA	GG	AG	GG	AA	AA	AA	CC	AA	AA	AA	AA	GG	AA	AC
Sag_11.35	W.0	49	-1.08414	AG	GG	AA	GG	AA	GG	AA	AC	GG	GG	GG	AA	AG	AG	GG	AG	CC	AG	AG	GG	GG	AA	AA	AA	AA	AA	AG	GG	GG	AC	AA	AG	GG	GG	GG	AG	AC	AA	CC	AA	AA	AA	AA	GG	AG	AA
Sag_11.36	W.0	45	-1.25789	GG	GG	AA	GG	AA	GG	AA	CC	GG	GG	GG	AA	AA	AG	AG	AG	CC	AG	GG	GG	GG	AA	AA	AG	AA	AA	AA	GG	GG	AA	GG	AA	GG	GG	AG	GG	AC	AG	CC	AA	AA	AA	AA	GG	AA	CC
Sag_11.37	W.0	51	-0.997262	AG	GG	AA	GG	AA	GG	AA	AC	GG	GG	AG	AG	AG	GG	GG	GG	CC	AG	GG	GG	AA	AA	AA	AG	AA	AA	AG	GG	GG	AC	GG	AA	GG	GG	AG	GG	AC	AA	CC	AA	AA	AA	AA	GG	AA	AC
Sag_11.38	W.0	54	-0.866946	GG	GG	AA	GG	AA	GG	AG	CC	GG	GG	GG	AA	AG	AG	GG	AG	CC	AA	GG	GG	AG	AA	AC	AG	AA	AA	AA	GG	GG	AA	AG	AA	GG	AA	GG	GG	AC	AA	CC	AA	AA	AA	AA	GG	AA	AC
Sag_11.39	W.0	50	-1.0407	AA	GG	AA	GG	AG	GG	AA	CC	GG	GG	GG	AG	AG	AA	GG	AG	AC	AA	AG	AG	AG	AA	AC	AA	AA	AA	GG	GG	AG	AA	AG	AA	GG	GG	AG	GG	AC	AG	CC	AA	AA	AA	AA	GG	GG	AC
Sag_11.40	W.0	53	-0.910385	AG	GG	AA	GG	AA	GG	AA	CC	GG	GG	GG	AG	AG	AA	GG	GG	CC	GG	GG	GG	GG	AA	AC	AA	AA	AA	AG	GG	GG	AA	GG	AA	AG	AG	GG	GG	AC	AA	CC	AA	AA	AA	AA	GG	GG	CC
Sag_11.41	W.0	55	-0.823508	AG	GG	AA	GG	AG	GG	AA	CC	GG	AG	GG	AG	AG	AG	GG	GG	AC	AG	GG	GG	GG	AA	AA	AA	AA	AA	AA	GG	GG	AA	GG	AA	GG	AG	GG	AG	AA	AA	CC	AA	AA	AA	AA	GG	AA	AC
Sag_11.42	W.0	48	-1.12758	AA	GG	AA	AG	AA	GG	AA	CC	GG	GG	GG	AA	AG	GG	GG	GG	AC	GG	AG	GG	GG	AA	AC	AA	AA	AA	AG	GG	GG	AC	GG	AA	AG	GG	GG	AG	AC	AG	CC	AA	AA	AA	AA	GG	AA	AA
Sag_11.43	W.0	62	-0.519439	AG	GG	AA	GG	AA	GG	AA	CC	GG	GG	AG	AG	GG	AG	GG	GG	AC	AG	AG	GG	AG	AA	AA	AG	AA	AA	AA	GG	GG	CC	GG	AG	GG	GG	AA	GG	AC	AG	CC	AG	AA	AA	AA	GG	AA	CC
Sag_11.44	W.0	55	-0.823508	AA	GG	AA	GG	AA	GG	AA	CC	GG	GG	GG	AA	AG	GG	GG	AG	CC	GG	GG	GG	GG	AA	AA	AA	AA	AA	AG	GG	GG	AA	GG	AA	AG	GG	GG	GG	AA	AG	CC	AA	AA	AA	AA	GG	AA	AA
Sag_11.45	W.0	49	-1.08414	AA	GG	AA	AG	AA	GG	AA	CC	GG	AG	GG	AG	AA	GG	GG	GG	CC	GG	AG	GG	AG	AA	AC	AA	AA	AG	AA	AG	AA	CC	GG	AA	AG	GG	AG	GG	CC	AA	CC	AA	AA	AG	AA	GG	AA	AA
Sag_11.46	W.0	57	-0.736631	GG	GG	AA	AG	GG	GG	AG	CC	GG	GG	GG	AG	GG	AG	GG	GG	AC	AG	AG	GG	AG	AA	AA	GG	AA	AA	AA	GG	GG	AA	GG	AA	GG	AG	GG	GG	AA	AA	CC	AA	AA	AG	AA	GG	AG	AC
Sag_11.47	W.0	52	-0.953823	AG	GG	AA	AG	AA	AG	AA	CC	GG	AG	AG	AA	AG	GG	GG	GG	CC	AG	GG	GG	GG	AA	AA	AA	AA	AA	AG	AG	GG	AA	AA	AA	AG	GG	GG	AG	AC	AA	CC	AA	AA	AA	AA	GG	AA	AC
Sag_11.48	W.0	58	-0.693193	AA	GG	AA	GG	AA	GG	AA	CC	GG	GG	GG	AA	GG	AG	GG	GG	CC	GG	AG	GG	AG	AA	AA	AA	AA	AG	AG	GG	AG	AA	GG	AA	GG	GG	AG	GG	AC	AA	CC	AA	AA	AA	AA	AG	AA	AC
Sag_12.01	W.1	47	-1.17102	AG	GG	AA	GG	AA	GG	AA	CC	GG	GG	GG	AA	GG	GG	GG	GG	AC	GG	GG	GG	GG	AA	AC	AG	AA	AA	GG	GG	GG	AC	AG	AA	GG	GG	GG	AG	CC	AA	CC	AA	AA	AA	AA	GG	AA	AC
Sag_12.02	W.1	62	-0.519439	AG	GG	AA	AG	AG	AG	AA	AC	GG	AA	AG	AA	GG	AG	GG	GG	CC	AG	GG	GG	AG	AA	AA	AG	AA	AA	GG	GG	AG	AC	AG	AA	GG	GG	AG	GG	AC	AA	CC	AA	AA	AA	AA	GG	AA	AC
Sag_12.03	W.1	61	-0.562877	GG	GG	AA	GG	AA	GG	AA	AC	GG	GG	GG	AA	AG	GG	GG	GG	AC	AG	GG	AG	AG	AA	AC	AG	AA	AA	AA	GG	AG	AA	GG	AA	AG	GG	GG	GG	AC	AA	CC	AA	AA	AA	AA	GG	AA	AC
Sag_12.04	W.1	95	0.91403	AA	GG	AA	AG	AG	GG	AA	CC	AG	GG	GG	AA	AG	AG	GG	GG	CC	AG	AG	GG	AG	AA	AA	AG	AA	AA	GG	GG	AG	AC	AG	AA	GG	AG	AA	GG	AA	AA	CC	AA	AA	AA	AA	GG	AG	CC
Sag_12.05	W.1	51	-0.997262	AA	GG	AA	GG	AA	GG	AA	CC	GG	GG	GG	AA	AG	GG	GG	AG	AC	AG	AG	GG	AG	AA	AA	AA	AA	AA	AA	GG	GG	AA	GG	AA	AG	GG	GG	AG	CC	AG	CC	AA	AA	AA	AA	GG	AA	AA
Sag_12.06	W.1	54	-0.866946	AG	GG	AA	AG	AA	GG	AA	CC	GG	AG	GG	AG	GG	GG	GG	GG	CC	GG	AA	GG	GG	AA	AA	AA	AA	AG	AA	AA	GG	AC	GG	AG	GG	AA	GG	GG	AC	AA	CC	AA	AA	AA	AA	AG	AA	AC
Sag_12.07	W.1	55	-0.823508	AG	GG	AA	GG	AA	GG	AA	CC	GG	GG	GG	AA	AG	AG	GG	GG	CC	AA	GG	GG	AG	AA	AA	AG	AA	AA	AA	GG	GG	AC	GG	AA	GG	GG	AG	GG	AA	AA	CC	AA	AA	AA	AA	GG	AA	AC
Sag_12.08	W.1	60	-0.606316	AG	GG	AA	GG	AG	GG	AA	CC	GG	AG	GG	AA	GG	AG	GG	GG	CC	GG	AG	GG	AG	AA	AA	AG	AA	AA	AG	GG	GG	AC	AG	AA	AG	GG	GG	AG	AC	AA	CC	AA	AA	AA	AA	GG	AA	CC
Sag_12.09	W.1	56	-0.78007	AG	GG	AA	GG	AA	GG	AA	CC	GG	GG	GG	AG	GG	AG	GG	GG	CC	AG	AG	GG	AG	AA	AA	AG	AA	AA	AA	GG	AG	AA	GG	AA	GG	GG	AG	GG	AA	AA	CC	AA	AA	AA	AA	GG	AA	CC
Sag_12.10	W.1	60	-0.606316	AG	GG	AA	AG	AA	GG	AG	AC	GG	GG	GG	AG	AG	AG	GG	GG	AC	GG	GG	GG	AG	AA	AA	AA	AA	AA	AG	AG	GG	AC	GG	AA	GG	AG	GG	GG	AA	AG	CC	AA	AA	AA	AA	GG	AG	CC
Sag_12.11	W.1	70	-0.171931	AG	GG	AA	GG	AG	GG	AA	AC	GG	AG	GG	AG	AG	GG	GG	AG	AC	AG	GG	GG	GG	AA	AA	AA	AA	AA	AG	GG	GG	AA	AG	AA	AG	GG	GG	AG	AA	AA	CC	AA	AA	AA	AA	GG	AA	AC
Sag_12.12	W.1	65	-0.389123	AG	GG	AA	AG	AA	GG	AA	CC	GG	AG	GG	AG	AG	GG	GG	GG	CC	GG	AG	GG	GG	AA	AA	AA	AA	AG	AA	GG	AG	AA	AG	AA	GG	GG	GG	GG	AC	AA	CC	AA	AA	AA	AA	AG	AA	AC
Sag_12.13	W.1	62	-0.519439	AA	GG	AA	GG	AA	GG	AA	AC	GG	GG	GG	AG	GG	AG	GG	GG	CC	AG	GG	GG	AG	AA	AA	AG	AA	AA	AA	GG	AG	AC	GG	AA	GG	GG	AG	GG	AC	AA	CC	AG	AA	AA	AA	GG	AA	AC
Sag_12.14	W.1	61	-0.562877	GG	AG	AA	AA	AA	GG	AA	CC	AG	GG	GG	AG	GG	AA	GG	GG	AC	GG	GG	GG	AG	AA	CC	AA	AA	AA	AG	GG	AG	AA	AA	AA	GG	AG	GG	GG	AC	AA	CC	AA	AA	AA	AA	GG	AG	AC
Sag_12.15	W.1	50	-1.0407	AA	GG	AA	AG	AA	GG	AA	AC	AG	AG	GG	AA	GG	GG	GG	GG	CC	GG	AG	GG	GG	AA	AA	AA	AA	AG	AA	GG	GG	AA	GG	AA	GG	GG	GG	GG	CC	AG	CC	AA	AA	AA	AA	AG	AA	AA
Sag_12.16	W.1	65	-0.389123	AA	GG	AA	GG	AA	GG	AA	CC	GG	GG	GG	AA	AG	AG	GG	GG	CC	AG	AG	GG	AG	AA	AA	AG	AA	AA	AG	GG	GG	AC	GG	AA	GG	GG	AG	GG	AA	AA	CC	AA	AA	AA	AA	GG	AA	AC
Sag_12.17	W.1	55	-0.823508	GG	GG	AA	AG	AG	GG	AA	CC	GG	GG	GG	AA	AG	AG	GG	AG	AC	AG	AG	GG	AG	AA	AC	AA	AA	AA	GG	GG	AG	CC	GG	AG	GG	GG	GG	GG	AC	AG	CC	AA	AA	AG	AA	GG	GG	CC
Sag_12.18	W.1	70	-0.171931	AG	GG	AA	AG	AA	GG	AA	AC	GG	GG	GG	AG	GG	GG	GG	AG	CC	GG	GG	GG	AG	AA	AA	AG	AA	AA	AG	AG	GG	AA	AG	AA	GG	AG	GG	GG	AC	GG	CC	AG	AA	AA	AA	AG	AA	AC
Sag_12.19	W.1	65	-0.389123	AA	GG	AA	GG	GG	GG	AA	CC	GG	AG	GG	AA	AG	AG	GG	GG	CC	AG	AG	GG	GG	AA	AA	AA	AA	AA	GG	GG	GG	AA	GG	AA	GG	GG	GG	GG	AA	AA	CC	AA	AA	AA	AA	GG	AA	CC
Sag_12.20	W.1	70	-0.171931	AG	GG	AA	GG	AG	GG	AG	CC	GG	GG	GG	AA	GG	AG	GG	GG	AC	GG	GG	GG	AA	AA	AA	AG	AA	AA	AG	GG	GG	AA	AG	AA	GG	AA	GG	GG	AC	AA	CC	AA	AA	AA	AA	GG	AA	CC
Sag_12.21	W.1	51	-0.997262	GG	GG	AA	AG	AG	GG	AG	CC	GG	AG	GG	AA	GG	GG	GG	GG	AC	GG	GG	AG	AG	AA	AA	AA	AA	AG	AA	AG	GG	AA	GG	AA	GG	GG	GG	GG	AC	AA	CC	AA	AA	AA	AA	GG	AG	AC
Sag_12.22	W.1	69	-0.21537	AG	GG	AA	GG	AG	GG	AA	AC	GG	GG	GG	AG	AG	AG	GG	GG	AC	GG	AG	GG	GG	AA	AC	AA	AA	AA	AG	GG	AG	AC	GG	AG	GG	AG	AG	GG	AA	AA	CC	AA	AA	AA	AA	GG	AA	CC
Sag_12.23	W.1	90	0.696838	AG	GG	AA	GG	AA	GG	AA	AC	AG	GG	AG	AA	AG	AG	GG	GG	CC	GG	AG	GG	AG	AA	AA	GG	AA	AA	GG	GG	AG	AC	AG	AA	GG	AG	GG	GG	AA	AG	CC	AA	AA	AA	AA	GG	AG	CC
Sag_12.24	W.1	62	-0.519439	AA	GG	AA	GG	AA	GG	AA	CC	GG	GG	AG	AG	AG	AG	GG	GG	AC	AG	AG	GG	AG	AA	AA	AG	AA	AA	AG	GG	GG	AA	AG	AG	GG	AG	AG	GG	AC	AG	CC	AG	AA	AA	AA	GG	AA	CC
Sag_12.25	W.1	61	-0.562877	AG	GG	AA	AA	GG	GG	AA	AC	GG	AG	GG	AG	AG	GG	GG	GG	AC	GG	AA	GG	AG	AA	AA	AA	AA	AA	AG	GG	AG	AC	GG	AA	GG	AG	GG	GG	AA	AA	CC	AA	AA	AA	AA	AG	AG	AA
Sag_12.26	W.1	78	0.175576	AA	GG	AA	GG	AA	GG	AA	AC	GG	GG	AG	AG	AG	AG	GG	GG	CC	AG	GG	GG	GG	AA	AA	AG	AA	AA	AG	GG	AG	AC	GG	AA	GG	GG	AG	GG	AA	AA	CC	AA	AA	AA	AA	GG	AA	AC
Sag_12.27	W.1	98	1.04435	AA	GG	AA	GG	GG	GG	AA	AC	GG	GG	GG	AA	AG	AA	GG	GG	CC	GG	GG	GG	AG	AA	AC	AG	AA	AA	AG	GG	GG	AC	GG	AG	GG	AG	GG	GG	AA	AA	CC	AA	AA	AA	AA	GG	AA	AC
Sag_12.28	W.1	65	-0.389123	GG	GG	AA	AA	AG	GG	AA	CC	GG	AG	GG	AG	GG	AA	GG	GG	AC	GG	GG	GG	GG	AA	AA	AA	AA	AA	AG	GG	GG	AA	GG	AA	GG	AG	GG	GG	AC	AA	CC	AA	AA	AG	AA	GG	AG	AC
Sag_12.29	W.1	57	-0.736631	AG	GG	AA	GG	AA	GG	AA	CC	GG	AG	GG	AA	GG	GG	GG	AG	CC	GG	AG	AG	GG	AA	AA	AA	AA	AG	AG	AG	GG	AA	AG	AA	GG	GG	AG	GG	AA	AA	CC	AA	AA	AA	AA	GG	AA	CC
Sag_12.30	W.1	72	-0.0850543	AA	GG	AA	GG	AA	GG	AA	AC	GG	GG	AG	AG	AG	AG	GG	GG	CC	AG	GG	GG	AG	AA	AA	AG	AA	AA	AG	GG	AG	AC	GG	AA	GG	GG	AG	GG	AC	AA	CC	AG	AA	AA	AA	GG	AA	CC
Sag_12.31	W.1	78	0.175576	AA	GG	AA	GG	AG	GG	AA	CC	GG	AG	GG	AA	AA	AG	GG	GG	CC	AA	AG	GG	AG	AA	AC	AG	AA	AA	AA	GG	AG	AA	GG	AA	GG	GG	AG	GG	AC	AA	CC	AA	AA	AA	AA	GG	AG	AC
Sag_12.32	W.1	69	-0.21537	AG	GG	AA	AG	AA	GG	AA	CC	GG	GG	AG	GG	GG	GG	GG	GG	CC	GG	AA	GG	AG	AA	AA	AG	AA	AA	AG	GG	GG	AA	AG	AA	GG	AG	AG	GG	AC	AA	CC	AA	AA	AA	AA	GG	AG	CC
Sag_12.33	W.1	69	-0.21537	AG	AG	AA	AG	AA	GG	AG	CC	GG	GG	GG	AG	AG	AG	GG	GG	AC	GG	AA	GG	AG	AA	AC	AA	AA	AA	AA	GG	GG	AC	GG	AA	GG	GG	AG	AG	CC	AA	CC	AA	AA	AA	AA	GG	AG	AC
Sag_12.34	W.1	69	-0.21537	AA	GG	AA	GG	AG	GG	AA	CC	GG	AG	GG	AA	AG	AA	GG	AG	CC	AG	GG	GG	GG	AA	AC	AG	AA	AA	AG	GG	GG	AA	GG	AA	GG	GG	AG	GG	CC	AG	CC	AA	AA	AA	AA	GG	GG	CC
Sag_12.35	W.1	69	-0.21537	AG	GG	AA	GG	AA	GG	AG	CC	GG	GG	GG	AA	AG	AG	GG	AG	CC	GG	AG	GG	AG	AA	AA	AA	AA	AA	AG	GG	AG	AA	GG	AA	GG	GG	AG	GG	AA	AA	CC	AA	AA	AA	AA	GG	AA	AC
Sag_12.36	W.1	83	0.392769	AA	GG	AA	GG	AG	GG	AA	CC	GG	GG	GG	AA	AA	GG	GG	GG	CC	AG	AG	GG	AG	AA	AA	GG	AA	AA	AG	GG	GG	AA	GG	AA	GG	GG	GG	AG	AC	AG	CC	AA	AA	AA	AA	GG	AA	AC
Sag_12.37	W.1	97	1.00091	AG	GG	AA	GG	GG	GG	AA	CC	GG	GG	GG	AG	GG	AG	GG	GG	CC	AG	GG	GG	GG	AA	AA	AG	AA	AA	AG	GG	GG	AA	AG	AA	AG	GG	GG	GG	AA	AA	CC	AA	AA	AA	AA	GG	AA	CC
Sag_12.38	W.1	83	0.392769	GG	GG	AA	GG	AG	GG	AA	CC	GG	GG	AG	AA	GG	AG	GG	AG	CC	GG	AG	GG	AG	AA	AA	AG	AA	AA	AG	AG	AG	AA	AG	AA	GG	GG	GG	GG	CC	AA	CC	AA	AA	AA	AA	GG	AG	CC
Sag_12.39	W.1	69	-0.21537	AG	GG	AA	GG	AG	GG	AA	AC	GG	AG	GG	AG	GG	GG	GG	GG	CC	AG	AG	GG	AG	AA	AC	GG	AA	AA	AG	GG	GG	AC	AG	AA	AG	AG	GG	AG	AA	AA	CC	AA	AA	AA	AA	GG	AA	CC
Sag_12.40	W.1	83	0.392769	AG	GG	AA	GG	GG	GG	AA	CC	GG	GG	GG	GG	AG	GG	GG	GG	AC	AG	GG	GG	AG	AA	AA	AG	AA	AA	AG	GG	GG	AC	AG	AA	GG	AG	GG	GG	AC	AA	CC	AA	AA	AA	AA	GG	AA	AC
Sag_12.41	W.1	68	-0.258808	AG	GG	AA	GG	AA	GG	AG	AC	GG	GG	GG	AG	AG	AG	GG	AG	AC	AG	GG	GG	AG	AA	AC	AG	AA	AA	AA	GG	GG	AA	GG	AA	GG	AG	GG	AG	AC	AA	CC	AA	AA	AA	AA	GG	AA	AA
Sag_12.42	W.1	70	-0.171931	AG	GG	AA	GG	AG	GG	AA	CC	GG	GG	GG	AG	GG	AG	GG	GG	AC	AG	AG	GG	AG	AA	AC	AG	AA	AA	AG	GG	GG	AA	GG	AA	GG	AG	GG	GG	AA	AA	CC	AA	AA	AA	AA	GG	AA	AC
Sag_12.43	W.1	76	0.0886995	GG	GG	AA	GG	AA	GG	AA	CC	GG	GG	AG	AG	AG	GG	GG	AG	CC	GG	GG	GG	GG	AA	AA	AG	AA	AA	AA	GG	GG	AA	AG	AA	GG	GG	AG	GG	AC	AA	CC	AA	AA	AA	AA	GG	AA	CC
Sag_12.44	W.1	93	0.827153	AG	GG	AA	GG	GG	GG	AG	AC	GG	GG	GG	AG	AG	GG	GG	GG	CC	GG	AG	GG	AG	AA	AA	AG	AA	AA	AG	GG	GG	AC	AG	AA	AG	GG	GG	GG	AC	AA	CC	AA	AA	AA	AA	GG	AA	AC
Sag_12.45	W.1	67	-0.302247	AG	GG	AA	GG	AA	GG	AG	AC	GG	GG	GG	AG	AG	GG	GG	GG	AC	AG	GG	GG	AG	AA	AC	AG	AA	AA	AG	GG	GG	AC	GG	AA	GG	AG	AG	GG	AC	AA	CC	AA	AA	AA	AA	GG	AA	CC
Sag_12.46	W.1	77	0.132138	AG	GG	AA	GG	GG	GG	AA	CC	GG	GG	AA	AA	AG	GG	GG	AG	CC	AG	GG	GG	GG	AA	AA	AG	AA	AA	AG	AG	AG	AA	GG	AA	AG	GG	GG	GG	AC	AG	CC	AA	AA	AA	AA	GG	AA	AA
Sag_12.47	W.1	87	0.566522	AG	GG	AA	GG	AG	GG	AA	CC	AG	GG	GG	AG	AG	GG	GG	GG	AC	GG	AG	GG	AG	AA	AA	AA	AA	AA	AG	AG	AG	AA	GG	AA	GG	AG	AG	GG	CC	GG	CC	AA	AA	AA	AA	GG	GG	AC
SaH_12.01	H.1	102	1.2181	AG	GG	AA	GG	AA	GG	AA	CC	GG	GG	GG	AA	AG	GG	GG	GG	AC	AG	AG	GG	AG	AA	AC	AG	AA	AA	AG	GG	GG	AA	GG	AA	GG	GG	AG	AG	AC	AA	CC	AA	AA	AA	AA	GG	AA	AC
SaH_12.02	H.1	104	1.30498	AG	GG	AA	GG	AA	AG	AA	CC	GG	GG	GG	AA	AG	GG	GG	GG	CC	AG	AG	GG	AG	AA	AC	AA	AA	AA	AA	AG	GG	AA	AG	AA	GG	GG	AA	GG	AC	AG	CC	AA	AA	AA	AA	GG	AA	CC
SaH_12.03	H.1	85	0.479646	AG	GG	AA	GG	AG	GG	AG	AC	GG	GG	GG	AG	AG	GG	AG	GG	CC	AA	AA	AG	AG	AG	AC	AA	AA	AA	AA	AG	AG	AA	AG	AA	GG	GG	AG	GG	AC	AA	CC	AA	AA	AG	AA	GG	AA	CC
SaH_12.04	H.1	102	1.2181	AA	GG	AA	GG	AG	GG	AA	CC	GG	GG	AG	AA	GG	GG	GG	GG	AC	GG	AG	GG	AG	AA	AA	AA	AA	AA	GG	AG	AG	AA	GG	AA	GG	GG	AG	AG	AC	AA	CC	AA	AA	AG	AA	GG	GG	AA
SaH_12.05	H.1	100	1.13122	AG	GG	AA	GG	AA	GG	AA	CC	GG	GG	GG	AG	GG	AG	GG	GG	AC	AG	AG	GG	GG	AA	AA	AG	AA	AA	AA	GG	GG	AA	GG	AA	GG	GG	AG	AG	AC	AA	CC	AG	AA	AA	AA	GG	AA	AC
SaH_12.06	H.1	119	1.95655	GG	AG	AA	GG	AG	GG	AG	CC	GG	GG	GG	AG	AA	GG	AG	GG	CC	AA	AG	GG	AG	AG	AC	AA	AA	AA	AA	GG	AG	AA	AG	AG	GG	GG	GG	GG	AC	AA	CC	AG	AA	AG	AA	GG	AA	CC
SaH_12.07	H.1	95	0.91403	GG	GG	AA	GG	AG	GG	AA	AC	AG	GG	AG	AG	GG	GG	GG	GG	CC	GG	AA	GG	AA	AA	AC	AA	AA	AA	AA	GG	GG	AA	AG	AG	GG	AG	AA	AG	AA	AG	CC	AA	AA	AA	AA	GG	AG	CC
SaH_12.08	H.1	97	1.00091	GG	GG	AA	AG	AG	GG	AG	CC	GG	AG	GG	AA	AG	GG	GG	AG	CC	AG	AG	GG	AG	AA	AC	AA	AA	AA	AA	AG	AG	AA	GG	AA	GG	AG	AA	GG	AA	AG	CC	AA	AA	GG	AA	GG	AA	AC
SaH_12.09	H.1	110	1.56561	GG	GG	AA	GG	AA	GG	AG	AC	GG	GG	GG	AA	AA	GG	GG	GG	AC	AA	AG	GG	GG	AA	AC	AA	AA	AA	AA	AA	AG	AA	AG	AA	GG	GG	AG	GG	AC	AA	CC	AA	AA	AG	AA	GG	AA	CC
SaH_12.10	H.1	98	1.04435	AA	GG	AA	GG	GG	GG	AA	CC	AG	GG	AG	AG	GG	GG	GG	GG	AC	GG	AG	GG	AG	AA	AA	AA	AA	AA	AG	AG	GG	AA	AG	AA	GG	AG	AG	AG	AC	AA	CC	AA	AA	AG	AA	GG	AG	AA
SaH_12.11	H.1	98	1.04435	AG	AG	AA	GG	AG	GG	AG	CC	GG	GG	GG	AA	AA	GG	GG	GG	CC	AG	GG	AG	AG	AA	AC	AA	AA	AA	AA	AA	AG	AA	GG	AG	GG	GG	GG	GG	AC	AA	CC	AA	AA	AG	AA	GG	AA	CC
SaH_12.12	H.1	101	1.17466	AG	GG	AA	AG	AA	GG	AA	CC	GG	GG	AG	AA	GG	AG	AG	AG	CC	GG	AG	GG	AA	AA	CC	AG	AA	AA	AG	GG	GG	AA	AA	AA	GG	AG	AG	GG	AC	AG	CC	AA	AA	AA	AA	GG	AG	CC
SaH_12.13	H.1	105	1.34841	GG	GG	AA	GG	AA	GG	AA	CC	GG	GG	GG	AA	AG	GG	GG	AG	AC	AG	AG	GG	GG	AA	AA	AA	AA	AA	AG	GG	GG	AA	AG	AA	GG	GG	AA	GG	CC	AG	CC	AA	AA	AA	AA	GG	AA	AC
SaH_12.14	H.1	120	1.99999	AG	GG	AA	AG	AA	GG	AG	CC	GG	AG	GG	AA	AG	GG	GG	GG	AC	AG	GG	GG	AG	AA	AC	AA	AA	AA	AA	AG	GG	AA	GG	AA	GG	GG	AG	GG	CC	AG	CC	AA	AA	AA	AA	GG	AG	AC
SaH_12.15	H.1	102	1.2181	AG	GG	AA	GG	AG	GG	AA	AC	GG	AG	GG	AA	AA	GG	GG	AG	CC	AG	AG	GG	AG	AA	AC	AG	AA	AA	AA	GG	GG	AC	AG	AA	GG	GG	AG	GG	AA	AA	CC	AG	AA	AA	AA	GG	AG	CC
SaH_12.16	H.1	110	1.56561	AG	GG	AA	GG	AA	GG	AA	AC	GG	GG	GG	AG	AA	GG	GG	AG	AC	AG	AG	AG	GG	AG	AA	AA	AA	AA	AA	GG	AG	AA	GG	AA	GG	GG	AG	GG	AC	AA	CC	AG	AA	AA	AA	GG	AA	AC
SaH_12.17	H.1	92	0.783715	AG	GG	AA	AG	GG	GG	AA	AC	GG	GG	GG	AA	AG	GG	GG	GG	CC	AG	AG	GG	GG	AA	AC	AA	AA	AA	AA	AG	GG	AA	GG	AG	GG	AG	AA	GG	AA	AA	CC	AA	AA	AA	AA	GG	AA	CC
SaH_12.18	H.1	92	0.783715	GG	GG	AA	AG	AG	GG	AA	CC	GG	AG	GG	AG	AG	GG	GG	AG	CC	GG	AG	GG	AA	AA	AA	AG	AA	AA	AA	GG	AG	AA	GG	AA	GG	GG	GG	GG	AC	AG	CC	AA	AA	AG	AA	GG	AA	AC
SaH_12.19	H.1	98	1.04435	GG	GG	AA	GG	AA	AG	AA	CC	GG	AA	AG	AA	GG	GG	AG	GG	CC	GG	AG	GG	AA	AA	AA	AA	AA	AA	GG	GG	AG	AA	AG	AA	GG	GG	GG	GG	AA	AG	CC	AA	AA	AG	AA	GG	AA	AC
SaH_12.20	H.1	81	0.305892	GG	GG	AA	AG	AG	GG	AA	CC	GG	GG	GG	AA	AG	AG	GG	GG	CC	AG	AG	GG	GG	AA	AC	AA	AA	AA	AA	GG	GG	AA	GG	AG	GG	AG	AA	AG	AC	AG	CC	AA	AA	AA	AA	GG	AG	CC
SaH_12.21	H.1	94	0.870592	AG	GG	AA	GG	AA	GG	AA	CC	AG	AG	GG	AA	GG	GG	GG	GG	CC	GG	AA	GG	AA	AA	AA	AA	AA	AA	AG	AG	GG	AA	AA	AA	GG	GG	GG	GG	AC	GG	CC	AA	AA	AA	AA	GG	AA	CC
SaH_12.22	H.1	92	0.783715	AG	GG	AA	GG	AA	GG	AA	CC	AG	AG	GG	AA	GG	GG	GG	GG	CC	GG	AA	GG	AA	AA	AA	AA	AA	AA	AG	AG	GG	AA	AA	AA	GG	GG	GG	GG	AC	GG	CC	AA	AA	AA	AA	GG	AA	CC
SaH_12.23	H.1	114	1.73936	GG	GG	AA	AG	AA	GG	AA	CC	GG	AG	AG	AA	GG	AG	AG	GG	CC	GG	AA	GG	AG	AA	AA	AG	AA	AA	AG	AG	GG	AA	GG	AA	GG	GG	AG	GG	AC	AA	CC	AA	AA	AA	AA	GG	AA	AC
SaH_12.24	H.1	115	1.7828	AG	GG	AA	AG	AG	GG	AA	CC	GG	GG	GG	AA	GG	GG	GG	AG	CC	AG	GG	GG	AG	AA	AA	AG	AA	AA	GG	GG	AG	AC	AG	AA	GG	GG	AG	GG	AC	AG	CC	AA	AA	AG	AA	GG	AA	CC
SaH_12.25	H.1	106	1.39185	AA	GG	AA	AG	AG	GG	AA	CC	AG	GG	GG	AA	AG	GG	GG	GG	AC	GG	AG	GG	AG	AA	AA	AA	AA	AA	GG	AA	GG	AA	AG	AA	GG	AG	AA	GG	CC	AG	CC	AA	AA	AG	AA	GG	GG	AC
SaH_12.26	H.1	117	1.86968	GG	GG	AA	AG	AG	GG	AG	CC	GG	AG	GG	AA	GG	AG	GG	GG	AC	AG	AG	GG	AA	AA	AC	AA	AA	AA	AA	AG	AG	AA	GG	AA	GG	AG	GG	GG	AA	AA	CC	AA	AA	AG	AA	GG	AA	AC
SaH_12.27	H.1	89	0.653399	AG	GG	AA	GG	AG	AG	AA	CC	GG	GG	GG	AA	GG	GG	AG	GG	CC	AG	GG	GG	AG	AA	AA	AG	AA	AA	AG	GG	GG	AC	GG	AA	GG	GG	AG	GG	AA	AA	CC	AG	AA	AA	AA	GG	AA	CC
SaH_12.28	H.1	115	1.7828	GG	GG	AA	GG	AA	GG	AA	CC	GG	AG	GG	AA	GG	AA	GG	AG	CC	GG	AA	GG	AG	AA	AC	AG	AA	AA	AG	AG	GG	AA	GG	AA	GG	AG	GG	GG	AA	AG	CC	AA	AA	AA	AA	GG	AA	CC
SaH_12.29	H.1	95	0.91403	AG	AG	AA	AG	AG	AG	AA	CC	GG	GG	GG	AA	AG	GG	GG	AG	CC	AG	GG	GG	AG	AA	AA	AG	AA	AA	AG	GG	GG	AA	GG	AA	GG	GG	AG	GG	AC	AA	CC	AG	AA	AA	AA	GG	AA	CC
SaH_12.30	H.1	103	1.26154	GG	GG	AA	GG	AG	GG	AG	AC	GG	GG	GG	AA	AG	GG	GG	GG	CC	AG	AG	GG	GG	AG	AC	AA	AA	AA	AA	AG	AA	AA	AG	AA	GG	GG	AG	GG	AC	AA	CC	AA	AA	AG	AA	GG	AA	CC
SaH_12.31	H.1	109	1.52217	GG	GG	AA	AG	AA	GG	AA	CC	AG	AG	GG	AA	GG	GG	GG	GG	CC	GG	AA	GG	AA	AA	AC	AG	AA	AA	AA	AG	GG	AA	GG	AA	GG	AA	GG	GG	AC	GG	CC	AA	AA	AA	AA	GG	AG	CC
SaH_12.32	H.1	111	1.60905	GG	AG	AA	AG	AG	GG	AA	CC	GG	GG	GG	AA	AG	GG	AG	GG	CC	GG	AG	GG	AA	AA	AC	AA	AA	AA	AG	GG	AG	AA	AA	AA	GG	AG	AG	GG	AA	AA	CC	AA	AA	AA	AA	GG	AA	CC
SaH_12.33	H.1	92	0.783715	AG	GG	AA	AG	GG	GG	AG	AC	GG	GG	GG	AA	AG	GG	GG	GG	CC	AG	AG	GG	AG	AA	CC	AG	AA	AA	AA	GG	GG	AA	GG	AG	GG	AG	AA	GG	AA	AG	CC	AA	AA	AA	AA	GG	AG	AC
SaH_12.34	H.1	110	1.56561	GG	GG	AA	GG	AA	AG	AA	CC	GG	AG	GG	AA	AG	GG	GG	GG	AC	AG	GG	GG	AG	AA	AA	AA	AA	AA	AA	GG	GG	AA	GG	AA	GG	GG	GG	GG	AC	AA	CC	AA	AA	AA	AA	GG	AA	CC
SaH_12.35	H.1	110	1.56561	GG	GG	AA	GG	AA	GG	AA	CC	GG	GG	GG	AA	GG	GG	GG	GG	AC	GG	GG	AG	GG	AA	AA	AA	AA	AG	AG	GG	GG	AC	GG	AA	GG	GG	AG	AG	AC	AG	CC	AA	AA	AA	AA	GG	AG	AA
SaH_12.36	H.1	105	1.34841	GG	GG	AA	GG	AA	GG	AA	CC	GG	GG	GG	AG	AG	GG	GG	GG	CC	AG	AA	AG	AG	AA	AC	AA	AA	AA	AA	AG	GG	AA	GG	AG	GG	GG	AG	GG	AC	AA	CC	AG	AA	AG	AA	GG	AA	CC
SaH_12.37	H.1	103	1.26154	AG	GG	AA	GG	AG	GG	AA	CC	GG	GG	GG	AG	GG	AG	GG	GG	CC	AG	AA	GG	GG	AA	CC	AA	AA	AA	AA	AG	GG	AA	AG	AA	GG	GG	AG	GG	AA	AA	CC	AA	AA	AG	AA	GG	AA	AC
SaH_12.38	H.1	102	1.2181	GG	GG	AA	GG	AA	GG	AA	CC	GG	AG	GG	AA	GG	GG	AG	GG	CC	GG	AG	GG	AA	AA	AC	AG	AA	AA	AG	GG	GG	AC	AG	AA	GG	AG	GG	GG	AC	AG	CC	AA	AA	AA	AA	GG	AA	CC
SaH_12.39	H.1	96	0.957469	GG	AG	AA	GG	AA	GG	AA	CC	GG	GG	GG	AA	AA	AG	AG	GG	AC	AG	GG	GG	GG	AG	AC	AA	AA	AA	AA	AG	GG	AA	AG	AG	GG	GG	AG	GG	AC	AA	CC	AG	AA	AG	AA	GG	AA	CC
SaH_12.40	H.1	97	1.00091	AG	GG	AA	AG	AA	GG	AA	CC	GG	GG	GG	AG	AA	AG	GG	GG	AC	AG	AG	GG	AG	AA	AA	AG	AA	AA	AG	GG	GG	AC	GG	AA	GG	GG	AG	GG	AC	AG	CC	AA	AA	AA	AA	GG	AA	CC
SaH_12.41	H.1	96	0.957469	GG	GG	AA	AG	AG	GG	AG	CC	GG	GG	GG	AA	GG	AG	GG	AG	CC	AG	AG	GG	AG	AA	AC	AA	AA	AA	AA	AG	GG	AA	GG	AA	GG	AG	AA	GG	AA	AG	CC	AA	AA	GG	AA	GG	AA	AA
SaH_12.42	H.1	121	2.04343	AG	GG	AA	GG	AA	GG	AA	CC	GG	GG	AG	AA	GG	AG	AG	AG	CC	GG	AA	GG	AA	AA	AC	AG	AA	AA	AA	GG	GG	AA	AG	AA	GG	AG	AG	GG	AA	AG	CC	AA	AA	AA	AA	GG	AG	AC
SaH_12.43	H.1	114	1.73936	AG	GG	AA	GG	AA	GG	AA	CC	GG	GG	GG	AA	GG	AG	AG	AG	CC	GG	AG	GG	AA	AA	AA	AG	AA	AA	AA	GG	GG	AC	AG	AA	GG	AG	AG	GG	AA	AA	CC	AA	AA	AA	AA	GG	AA	AC
SaH_12.44	H.1	85	0.479646	AG	GG	AA	AG	AG	GG	AA	AC	GG	GG	AG	AG	GG	GG	GG	GG	AC	GG	AG	GG	AG	AA	AA	GG	AA	AA	AG	AG	GG	AA	GG	AA	GG	AG	AG	GG	CC	GG	CC	AA	AA	AG	AA	GG	AG	AC
SaH_12.45	H.1	93	0.827153	AG	GG	AA	GG	AG	GG	AA	CC	GG	GG	AG	AG	GG	GG	GG	GG	AA	AG	AA	GG	GG	AA	AC	AG	AA	AA	AA	AG	AG	AA	AG	AA	GG	GG	AG	GG	AA	AA	CC	AA	AA	AG	AA	GG	AA	AC
SaH_12.46	H.1	95	0.91403	GG	GG	AA	GG	AG	GG	AA	CC	GG	GG	GG	AG	GG	AG	GG	GG	AC	AG	AG	GG	AG	AA	AC	AA	AA	AA	AA	AG	AG	AA	AG	AA	GG	GG	AA	GG	AA	AA	CC	AA	AA	AA	AA	GG	AA	AC
SaH_12.47	H.1	89	0.653399	GG	GG	AA	GG	AG	GG	AA	CC	GG	GG	GG	AA	AG	AG	GG	GG	AC	AG	AG	GG	AA	AA	AA	AA	AA	AA	AG	AA	AG	AA	GG	AA	GG	GG	GG	GG	AA	AA	CC	AA	AA	GG	AA	GG	AA	AC
SaH_12.48	H.1	90	0.696838	GG	AG	AA	GG	AG	GG	AA	CC	GG	GG	GG	AA	GG	AG	GG	GG	AC	AG	AG	GG	GG	AA	AC	AA	AA	AA	AA	AG	AG	AA	GG	AA	GG	AG	AG	GG	AA	AG	CC	AA	AA	AG	AA	GG	AA	AA
[truncated: 3,825 more columns]

## Sheet: Table S2
				4.73037	% av non-monom candidates										6.96921	% av non-monom candidates							6.38639	% av non-monom candidates											6.64484	% av non-monom candidates						7.56137	% av non-monom candidates
																	1.19935	% av non-monom candidates								0.609756	% av non-monom candidates										0.851064	% av non-monom candidates						1.473	% av non-monom candidates
		model:		W0
				W.1
		simulated	demes:	100	132	78
		coalescent	simulations	performed:	3.40997	54
					187														688 & 826
				150		0	8	4	67		1				215		37	2	2				199			19	2	2		5					203		26					231		45			4 with log10(PO) > 0.5
	W/0+ - W/1+																				W/1+ - H/1+											Hierarchtic island model W0+W1 vs. H1								Defenite island model W0-W1-H1							W0.W1.H1	Significant differences between mean length of genotypes at:
Totale line no	3871 loci no	Obs. Het.BP	Obs.FStabilizing	FStabilizing p-value	Selection	SGoF sig herarc	B-H	SB	q-value (π0 = 0.0570925)		BayeScan log10(PO) 153=1000		Obs. Het.BP	Obs.FStabilizing	FStabilizing p-value	Selection	SGoF(0.05)	Additional	BayeScan log10(PO)	3871 loci nr	Obs. Het.BP	Obs.FStabilizing	FStabilizing p-value	Selection	P-value	SGoF(0.05)	B-H	SB	3871 loci nr	BayeScan log10(PO)		Original nr	Obs. Het.BP	Obs.FStabilizing	FStabilizing p-value	Selection	SGoF(0.05)	3871 loci nr	Original nr	Obs. Het.BP	Obs.FStabilizing	FStabilizing p-value	Selection	SGoF(0.05)	3871 loci nr		BayeScan log10(PO)	W/0+	W/1+
1119	1101	0.246316	0.00986912	0.327656						1101	-1.0005									1101									1101			1101						1101	1101						1101
1083	1066	0.0512952	-0.00867975	0.268175						1066	-0.99629									1066									1066			1066						1066	1066						1066
1084	1067	0.0512952	-0.00867975	0.268175						1067	-1.0209									1067									1067			1067						1067	1067						1067
1358	1338									1338										1338									1338			1338						1338	1338						1338
1690	1667	0.0311405	-0.00681175	0.297779						1667	-0.9942		0.102214	0.0581294	0.166354				-1.009	1667	0.111705	0.0368779	0.273165						1667	-0.98493		1667	0.0837512	0.0631091	0.124325			1667	1667	0.0817674	0.0403789	0.191548			1667		-1.086
2628	2594									2594										2594									2594			2594						2594	2594						2594
1536	1513	0.0208311	-0.0106371	0.203193						1513	-0.99943									1513									1513			1513						1513	1513						1513
1799	1774	0.0208311	-0.0106371	0.203193						1774	-0.98903									1774									1774			1774						1774	1774						1774
1483	1462	0.0930468	0.0499579	0.0394005	Positive				0.0562638	1462	-1.0209		0.0206163	-0.0105263	0.189031				-0.99006	1462	0.0930468	0.0499579	0.189651						1462	-0.9728		1462	0.0677912	0.0305647	0.329128			1462	1462	0.0687231	0.0437092	0.15236			1462		-0.8819	1AG	AG-AA: 13.5, P=0.005
1476	1455									1455			0.0206163	-0.0105263	0.189031				-0.99629	1455									1455			1455						1455	1455						1455
1493	1472									1472			0.102214	0.0581294	0.166354				-0.99524	1472									1472			1472						1472	1472						1472
2782	2747	0.0208311	-0.0106371	0.203193						2747	-1.0143		0.0716146	0.0277512	0.342844				-1.0047	2747	0.0723088	0.0269499	0.336275						2747	-1.0122		2747	0.0558742	0.0382728	0.222775			2747	2747	0.0549792	0.0226165	0.336535			2747		-1.063
2199	2169	0.0311405	-0.00681175	0.297779						2169	-0.988									2169									2169			2169						2169	2169						2169
2197	2167	0.0414522	0.00062932	0.480461						2167	-1.0058									2167									2167			2167						2167	2167						2167
2780	2745									2745										2745									2745			2745						2745	2745						2745
2674	2640									2640										2640									2640			2640						2640	2640						2640
1401	1381									1381			0.112413	0.068482	0.129903				-0.98493	1381									1381			1381						1381	1381						1381
2618	2584									2584			0.0410156	0.00016708	0.332265				-1.0478	2584									2584			2584						2584	2584						2584
2733	2699									2699			0.030816	-0.00696812	0.257532				-0.9738	2699									2699			2699						2699	2699						2699
3338	3292									3292								B-H + SB		3292									3292			3292						3292	3292						3292
1486	1465	0.0311312	-0.00726535	0.286333						1465	-1.0068									1465									1465			1465						1465	1465						1465
1431	1411	0.101795	0.0303767	0.105242						1411	-0.99629		0.100694	0.0286751	0.35524				-1.0308	1411	0.15424	-0.0106189	0.144421						1411	-1.0058		1411	0.11814	0.00631455	0.319842			1411	1411	0.118851	0.0122622	0.442356			1411		-1.0047	2AC	AC-AA: 98, P=0.048
1497	1476									1476										1476									1476			1476						1476	1476						1476
1615	1592	0.0412189	-0.0106347	0.223677						1592	-0.99629									1592									1592			1592						1592	1592						1592
2179	2150	0.0311312	-0.00726535	0.286333						2150	-1.0005									2150									2150			2150						2150	2150						2150
1456	1436	0.140197	0.0423962	0.0597045						1436	-1.0297									1436									1436			1436						1436	1436						1436
1692	1669	0.041429	-0.00027624	0.458767						1669	-1.0286									1669									1669			1669						1669	1669						1669
1504	1482	0.0611636	-0.0106322	0.229366						1482	-1.0524									1482									1482			1482						1482	1482						1482
1810	1785	0.0513091	-0.00822061	0.277773						1785	-0.91325									1785									1785			1785						1785	1785						1785
1347	1327	0.100661	0.00811408	0.34984						1327	-0.92961									1327									1327			1327						1327	1327						1327			3AG	AA-AG: 10.3, P=0.049
1399	1379	0.140197	0.0423962	0.0597045						1379	-1.01		0.0507812	-0.00836707	0.17222				-1.0015	1379	0.132116	0.0601414	0.156242						1379	-1.0068		1379	0.106582	0.0333424	0.330231			1379	1379	0.107482	0.0414361	0.193496			1379		-0.9839	3AG	AG-GG: 9.6, P=0.028
1616	1593									1593			0.0800781	-0.00504921	0.212816				-1.0176	1593									1593			1593						1593	1593						1593
1593	1570	0.110403	0.0135616	0.264218						1570	-0.92319									1570									1570			1570						1570	1570						1570
1393	1373									1373										1373	0.0513091	-0.00822061	0.175381						1373	-0.99629		1373						1373	1373						1373
2732	2698	0.288821	0.149432	9.31196e-05	Positive				0.00543121	2698	-1.0286		0.238715	0.092823	0.0803155				-0.99629	2698	0.363159	-0.00139864	0.241254						2698	-1.0198		2698	0.286188	0.0387793	0.303596			2698	2698	0.296697	0.0728245	0.0610307			2698		-0.51296
2684	2650	0.071016	-0.00928617	0.253972						2650	-0.96783									2650									2650			2650						2650	2650						2650			44AA 4AG	AA-AG: 17.1, P=0.023 44AA 3AG
1657	1634									1634			0.165799	0.0430422	0.257771				-1.0935	1634									1634			1634						1634	1634						1634
2157	2129	0.0903168	-0.0091532	0.262981						2129	-1.0068									2129									2129			2129						2129	2129						2129
1309	1289	0.0620178	0.0173499	0.220817						1289	-1.0264									1289									1289			1289						1289	1289						1289
1316	1296	0.0815102	0.0104298	0.317205						1296	-1.0068									1296									1296			1296						1296	1296						1296
2723	2689	0.118339	-0.0106244	0.232097						2689	-1.0122									2689									2689			2689						2689	2689						2689
2221	2191									2191										2191									2191			2191						2191	2191						2191
1578	1555	0.101642	0.0276494	0.120455						1555	-0.98085									1555									1555			1555						1555	1555						1555
3107	3065	0.136698	-0.00782723	0.283031						3065	-0.98289									3065									3065			3065						3065	3065						3065
1380	1360	0.171526	-0.0106161	0.230769						1360	-1.0143									1360									1360			1360						1360	1360						1360
463	457	0.190509	0.0120383	0.287229						457	-0.9738		0.0818142	0.0377216	0.268845				-1.0478	457	0.144701	0.10359	0.050487	Positive					457	-0.95705		457	0.140714	0.061703	0.149768			457	457	0.138795	0.0487308	0.136853			457		-0.93146	AA-AC: 4.4, P=0.028	CC-AA: 31.2, P=0.035
2530	2497	0.425988	0.080019	0.00935492	Positive				0.0393658	2497	-1.0341		0.415365	0.0657647	0.152282				-1.0762	2497	0.468258	-0.00990914	0.145706						2497	-1.0015		2497	0.429152	0.027123	0.410468			2497	2497	0.436492	0.0434835	0.17324			2497		-0.95222	AA-AG: 3.2, P=0.029 30AA 18AG	AG-AA: 9.8, P = 0.039 17AA 24AG 6GG
2253	2223	0.424261	-0.0101298	0.231899						2223	-1.0252		0.46875	0.0128655	0.454733				-1.0582	2223	0.466665	0.0199223	0.420994						2223	-1.0512		2223	0.457351	0.0169591	0.485711			2223	2223	0.453288	0.00814774	0.35975			2223		-1.0286	AA-AG: 3.8, P=0.024 19AA 28AG 1GG	ns 23AA 20AG 4GG
1037	1024	0.5014	0.00042719	0.48608						1024	-1.0133		0.496472	0.0389489	0.2776				-1.0466	1024	0.52103	0.0924145	0.0768922						1024	-1.0308		1024	0.517367	0.065054	0.175567			1024	1024	0.506437	0.0448757	0.169848			1024		-1.0762	AA-AG: 4.6, P=0.022	AA-GG: 12.0, P=0.038
2167	2138	0.458837	-0.0105034	0.234181						2138	-0.9839		0.49999	0.0280046	0.368511				-1.0443	2138	0.50023	0.0341756	0.293189						2138	-1.0209		2138	0.493245	0.0316731	0.350012			2138	2138	0.486477	0.0182024	0.457357			2138		-1.0606	AA-AG: 5.3,P=0.0335 7AA 20AG 20GG	ns 7AA 20AG 20GG
2325	2294	0.501847	0.00773608	0.354558						2294	-0.98187		0.501519	0.00346626	0.313141				-1.0264	2294	0.487608	-0.0103315	0.135909						2294	-0.98187		2294	0.495187	-0.00327156	0.177361			2294	2294	0.497013	0.00041287	0.228155			2294		-0.99629	AA-GG: 5.2, P=0.037 10AA 27AG 11GG	AA-GG: 15.8, P=0.030 14AA 27AG 6GG
951	939	0.456362	0.00245852	0.46713						939	-1.0122		0.459418	-0.00193422	0.235135				-0.99943	939	0.432236	-0.0101542	0.128731						939	-1.0264		939	0.448114	-0.00589973	0.143188			939	939	0.449376	-0.00307476	0.173403			939		-1.0387	AC-AA: 3.8, P=0.035	AA-AC: 10.3, P=0.042
1763	1738	0.35021	-0.0105437	0.234533						1738	-1.0308		0.28559	0.0447608	0.249263				-1.075	1738	0.280194	0.0406442	0.2645						1738	-1.0478		1738	0.310219	0.0380507	0.304685			1738	1738	0.305283	0.022498	0.408157			1738		-1.0501	AC-AA: 4.1, P=0.024	AC-AA: 11.0, P=0.027
3900	3848	0.529783	0.157112	0.00059275	Positive				0.0178023	3848	-1.0209		0.516927	0.066048	0.165539				-1.0536	3848	0.436992	0.0118562	0.446788						3848	-1.0275		3848	0.473668	0.0419104	0.251593			3848	3848	0.494622	0.0824984	0.0415313	Positive	1	3848		-0.59924	AC-AA: 4.6, P=0.035	ns
1022	1009	0.513164	0.0518944	0.0411041	Positive				0.0562638	1009	-1.0079		0.476562	-0.00845557	0.149922				-1.009	1009	0.509911	0.0321554	0.319399						1009	-1.0762		1009	0.492936	0.0123293	0.415093			1009	1009	0.499737	0.0257717	0.350674			1009		-1.0015	AC-AA: 5.7, P=0.026	ns
977	964	0.401343	0.0327094	0.0956223						964	-0.97081		0.354167	0.198762	0.0107234	Positive			-0.78039	964	0.238293	0.07205	0.149197						964	-1.0286		964	0.341245	0.127739	0.0370894	Positive	1	964	964	0.331478	0.102037	0.026868	Positive	1	964		-0.76631	AG-AA: 4.7, P=0.0021	ns
2749	2715	0.507149	0.0213873	0.166808						2715	-0.96684		0.517361	0.111551	0.0576686				-1.0036	2715	0.464162	0.0224235	0.396311						2715	-1.0559		2715	0.504037	0.0677954	0.152844			2715	2715	0.496409	0.0534707	0.119186			2715		-1.0353	AG-AA: 4.9, P=0.024	AA-AG: 10.1, P=0.031
1577	1554	0.489442	0.02877	0.101668						1554	-1.0353		0.49867	-0.0103906	0.121603				-0.97984	1554	0.493204	0.0350849	0.280242						1554	-1.0606		1554	0.491218	0.0124477	0.419298			1554	1554	0.4938	0.0176116	0.470513			1554		-1.0364	AG-AA: 5.3, P=0.027	GG-AG: 9.7, P=0.031
108	108	0.244592	0.0583483	0.0249967	Positive				0.0545302	108	-1.0079		0.224175	0.0383859	0.297708				-1.0606	108	0.307462	-0.00857779	0.142797						108	-1.0122		108	0.255025	0.0123731	0.408612			108	108	0.258629	0.0261359	0.368154			108		-0.99213	AG-AA: 5.8, P=0.0028	ns 32AA 11AG 4GG
3440	3392	0.408028	-0.00491035	0.342067						3392	-0.96094		0.345269	0.00979854	0.422531				-1.0209	3392	0.375626	0.0358357	0.318915						3392	-1.0798		3392	0.379425	0.0215245	0.456074			3392	3392	0.376194	0.0131203	0.439882			3392		-1.0701	AG-GG: 3.4, P=0.016	AA-AG: 19.8, P=0.008
3292	3246	0.410943	0.00937159	0.344107						3246	-0.94743		0.505425	0.136128	0.0309884	Positive			-0.97782	3246	0.503846	0.0548049	0.173156						3246	-1.022		3246	0.488567	0.0994667	0.0591889			3246	3246	0.473642	0.0710907	0.0572843			3246		-1.0068	AG-GG: 3.6, P=0.034	ns
976	963	0.437273	0.0500248	0.0364464	Positive				0.0562638	963	-0.83789		0.440321	0.0382818	0.283654				-1.0068	963	0.35603	-0.00989644	0.129934						963	-0.99316		963	0.406247	0.0164705	0.463466			963	963	0.411328	0.0286191	0.315287			963		-1.009	AG-GG: 3.9, P=0.033	ns
517	511	0.18288	0.0211118	0.174735						511	-1.0375		0.0989583	-0.00609418	0.194749				-0.99316	511	0.167615	0.045665	0.236108						511	-1.0618		511	0.149327	0.0221671	0.431901			511	511	0.149625	0.0241101	0.369607			511		-1.023	AG-GG: 4.2, P=0.048	AG-GG: 9.1, P=0.027
2184	2155	0.493833	-0.00843757	0.281278						2155	-1.0005		0.520833	0.154526	0.0235152	Positive			-0.95705	2155	0.536642	0.187633	0.00877438	Positive	0.0088	1			2155	-0.84898		2155	0.548311	0.164637	0.0240343	Positive	1	2155	2155	0.517192	0.114374	0.0126235	Positive	1	2155		-0.90436	AG-GG: 4.3, P=0.022	ns
2490	2458	0.155205	0.00190041	0.499976						2458	-1.023		0.199219	0.0340557	0.325984				-1.0559	2458	0.229771	0.00029806	0.276377						2458	-1.022		2458	0.196006	0.018657	0.440616			2458	2458	0.194763	0.0123928	0.450775			2458		-1.0341	AG-GG: 4.4, P = 0.039	ns
51	51	0.109544	-0.00213399	0.424872						51	-0.9942									51									51			51						51	51						51			AG-GG: 4.7, P=0.019	ns 4AG 43GG
3679	3629	0.475107	0.0682647	0.011327	Positive				0.0427331	3629	-0.98493		0.476128	0.0560284	0.181911				-1.1206	3629	0.387931	-0.0100124	0.120667						3629	-0.9942		3629	0.439536	0.0261205	0.414147			3629	3629	0.446522	0.0413569	0.194007			3629		-0.9728	AG-GG: 4.9, P=0.027	ns
1480	1459	0.118339	-0.0106244	0.232097						1459	-1.0154									1459									1459			1459						1459	1459						1459			AG-GG: 5.2, P=0.014	AG-GG: 12.8, P=0.020
1174	1155	0.487782	0.049858	0.0336629	Positive				0.0562638	1155	-0.99316		0.507812	0.0380567	0.295823				-1.0026	1155	0.550793	0.185714	0.0109335	Positive	0.0109	1			1155	-0.82701		1155	0.527282	0.114529	0.0599701			1155	1155	0.515332	0.0939952	0.0283185	Positive	1	1155		-0.86603	CC-AA: 4.2, P=0.043	ns
2854	2818	0.457327	-0.00727702	0.303022						2818	-0.99629		0.364583	0.148571	0.0275836	Positive			-0.91594	2818	0.394731	0.188084	0.0117811	Positive	0.0118	1			2818	-0.72851		2818	0.42726	0.14884	0.0132612	Positive	1	2818	2818	0.405448	0.10305	0.0168102	Positive	1	2818		-0.72917	CC-AA: 6.7, P=0.014	ns
1611	1588	0.212884	-0.00982774	0.258849						1588	-0.97581		0.315321	0.0576303	0.186512				-1.022	1588	0.322432	0.0446014	0.230056						1588	-1.0897		1588	0.290076	0.0572302	0.182214			1588	1588	0.283685	0.0359908	0.243262			1588		-1.1193	CC-AC: 3.1, P=0.063	CC-AC: 9.8, P=0.021
2855	2818																																															CC-AC: 5.6,P=0.048
3007	2969	0.259888	-0.00114054	0.439641						2969	-1.0111		0.183811	0.142186	0.0232004	Positive			-0.84183	2969	0.134365	0.092761	0.0648555						2969	-0.98903		2969	0.198795	0.0953385	0.0691255			2969	2969	0.192704	0.0667427	0.0689501			2969		-0.78181	GG-AA: 12.8, P=0.0005	ns
532	526	0.506919	0.0623138	0.024149	Positive				0.0545302	526	-0.99524		0.450354	-0.00930593	0.137808				-1.01	526	0.505988	0.0451384	0.222985						526	-1.0409		526	0.480248	0.0193587	0.470758			526	526	0.487593	0.0341311	0.248294			526		-0.9839	GG-AA: 5.4, P=0.020	ns
1508	1486	0.501081	-0.00270491	0.411426						1486	-1.0375		0.464193	0.174666	0.0115629	Positive			-0.87936	1486	0.506088	0.24017	0.00358028	Positive	0.0036	0.0519956			1486	-0.3165		1486	0.52391	0.192183	0.00776411	Positive	0.3152	1486	1486	0.490411	0.137004	0.00246336	Positive	0.00169865	1486		-0.47377	GG-AA: 7.0, P=0.0016	ns
171	170	0.273173	-0.00991821	0.241976						170	-1.0275		0.170573	0.0981117	0.0707851				-0.99316	170	0.182697	0.112808	0.047714	Positive	0.0477	1			170	-0.92046		170	0.215359	0.0847031	0.0868656			170	170	0.208699	0.0554941	0.113569			170		-0.92961	GG-AA: 7.4, P=0.030	ns
1211	1192	0.500655	-0.00709754	0.308173						1192	-1.0165		0.516927	0.167864	0.0166382	Positive			-0.91235	1192	0.493476	0.128016	0.0301528	Positive	0.0302	1			1192	-0.95415		1192	0.529642	0.141303	0.0338308	Positive	1	1192	1192	0.503867	0.0973771	0.0259153	Positive	1	1192		-0.92228	GG-AA: 8.1, P=0.008	AA-AG: 10.8, P=0.039
3008	2969																																															GG-AG: 12.5, P=0.0011
820	811	0.534158	0.132029	0.0011245	Positive				0.0202765	811	-1.0165		0.464844	0.00858027	0.392255				-1.0501	811	0.567793	0.230868	0.00479749	Positive	0.0048	0.190017			811	-0.51733		811	0.520573	0.128351	0.0428236	Positive	1	811	811	0.521835	0.130459	0.00531978	Positive	0.0707875	811		0.13575	GG-AG: 3.8, P=0.037	ns
533	526																																															GG-AG: 4.2, P=0.013
99	99	0.0907138	-0.00021805	0.468141						99	-1.0198		0.299479	0.135927	0.0265007	Positive			-0.92502	99	0.287191	0.190219	0.00621915	Positive	0.0062	0.731038			99	-0.72265		99	0.242383	0.198586	0.00670469	Positive	0.136845	99	99	0.226084	0.14081	0.00254871	Positive	0.00220485	99		-1.01	GG-AG: 4.2, P=0.051	ns
539	532	0.495907	0.0458206	0.0458348	Positive				0.0572633	532	-1.0176		0.511068	0.0752933	0.125837				-1.0835	532	0.500655	-0.00709754	0.167856						532	-0.9718		532	0.501026	0.0354018	0.329262			532	532	0.502641	0.0385008	0.215532			532		-1.0005	GG-AG: 4.3, P=0.0074	ns 13AA 20AG 14GG
1509	1486																																															GG-AG: 4.5, P=0.032
1212																																							1192									GG-AG: 4.6, P=0.033	ns
3345	3299									3299										3299							B-H	SB	3299			3299						3299	3299						3299			mange ind. Ubestemt	mange ind. Ubestemt
941	929									929										929									929			929						929	929						929			mono	1 AC 47 CC
942	930									930										930									930			930						930	930						930			mono	1 AC 47 CC
1033	1020									1020										1020	0.0825975	0.036814	0.261848						1020	-1.0798		1020						1020	1020						1020			mono	1 AG 46 GG
1060	1045									1045										1045									1045			1045						1045	1045						1045			mono	1 AG 47 GG
1304	1284									1284										1284									1284			1284						1284	1284						1284			mono	AG-GG: 11.4, P=0.039
988	975									975										975									975			975						975	975						975			mono	mono
1080	1063									1063										1063									1063			1063						1063	1063						1063			mono	mono
3084	3044									3044										3044	0.161983	0.0861495	0.0790514						3044	-0.9728		3044						3044	3044						3044			mono 48AA	45AA 2AG
143	143									143										143	0.071016	-0.00928617	0.163627						143	-1.0353		143						143	143						143			mono 48AA	AG-AA: 15.3, P=0.043
141	141									141										141									141			141						141	141						141			mono 48AA	mono 47AA
3031	2992									2992										2992									2992			2992						2992	2992						2992			mono 48CC	1AC 46CC
189	188									188										188	0.0613691	-0.00379299	0.243386						188	-1.0364		188						188	188						188			mono 48GG	2AG 45GG
77	77									77										77									77			77						77	77						77			mono 48GG	mono 47 GG
57	57									57										57									57			57						57	57						57			mono 48GG	mono 47GG
72	72									72										72	0.092884	0.0468553	0.206505						72	-1.0133		72						72	72						72			mono 48GG	ns 1AG 46GG
180	179									179										179									179			179						179	179						179			mono 48CC	2AC 45CC
194	193									193										193	0.0311312	-0.00726535	0.251164						193	-0.988		193						193	193						193			mono 48GG	1AG 46GG
2801	2765									2765										2765									2765			2765						2765	2765						2765			mono 48GG	1AG 46GG
3136	3093									3093										3093	0.0311405	-0.00681175	0.261804						3093	-1.0143		3093						3093	3093						3093			mono 48GG	2AG 45GG
174	173									173										173									173			173						173	173						173			mono 48GG	mono 47GG
3068	3028									3028										3028									3028			3028						3028	3028						3028			mono 48GG	mono 47GG
3069	3029									3029										3029									3029			3029						3029	3029						3029			mono 48GG	mono 47GG
142	142									142										142	0.139919	0.0387204	0.267925						142	-1.0501		142						142	142						142			mono 48GG	ns 3AG 44GG
1163	1144									1144										1144									1144			1144						1144	1144						1144			mono AA	mon AA
1165	1146									1146										1146									1146			1146						1146	1146						1146			mono AA	mono AA
1185	1166									1166										1166							B-H	SB	1166			1166						1166	1166						1166			mono AA	mono AA
2085	2058									2058										2058									2058			2058						2058	2058						2058			mono AA	mono AA
2687	2653									2653										2653	0.189066	0.086416	0.0951239						2653	-0.98595		2653						2653	2653						2653			mono AA	ns
2702	2668									2668										2668									2668			2668						2668	2668						2668			mono CC	1AC 46CC
1866	1840									1840										1840									1840			1840						1840	1840						1840			mono CC	AC-CC: 11.4, P = 0.039
1195	1176									1176										1176	0.196653	-0.0102939	0.131333						1176	-0.99943		1176						1176	1176						1176			mono GG	ns
1540	1517									1517										1517									1517			1517						1517	1517						1517			mono GG	1AA
1403	1383									1383										1383									1383			1383						1383	1383						1383			mono GG	1AG
1588	1565									1565										1565	0.103168	0.0570214	0.163726						1565	-1.0198		1565						1565	1565						1565			mono GG	1AG
1687	1664									1664										1664	0.103168	0.0570214	0.163726						1664	-0.98493		1664						1664	1664						1664			mono GG	1AG
2172	2143									2143										2143									2143			2143						2143	2143						2143			mono GG	1AG 46GG
2537	2504									2504										2504									2504			2504						2504	2504						2504			mono GG	1AG 46GG
2600	2567									2567										2567									2567			2567						2567	2567						2567			mono GG	1AG 46GG
2541	2508									2508										2508	0.0714408	0.00278574	0.351623						2508	-1.0165		2508						2508	2508						2508			mono GG	2AG 45GG
2656	2622									2622										2622									2622			2622						2622	2622						2622			mono GG	3AG 44GG
1315	1295									1295										1295	0.118339	-0.0106244	0.13955						1295	-0.99109		1295						1295	1295						1295			mono GG	6AG
813	804									804										804									804			804						804	804						804			mono GG	mono GG
1164	1145									1145										1145									1145			1145						1145	1145						1145			mono GG	mono GG
1184	1165									1165										1165							B-H	SB	1165			1165						1165	1165						1165			mono GG	mono GG
2962	2924									2924										2924									2924			2924						2924	2924						2924			mono GG	mono GG
2667	2633									2633										2633	0.120244	0.0214958	0.407046						2633	-1.0701		2633						2633	2633						2633			mono GG	3AG 44GG
1780	1755									1755										1755									1755			1755						1755	1755						1755			monoGG	monoGG
2898	2861									2861										2861	0.0825975	0.036814	0.261848						2861	-1.0047		2861						2861	2861						2861			monom	olm.mono.
1089	1072									1072										1072	0.118591	-0.00636919	0.197581						1072	-0.99629		1072						1072	1072						1072			monom 48AA	AG-AA: 10.2, P=0.050 40AA 7AG
2412	2380									2380										2380	0.0916933	0.0210692	0.402843						2380	-1.0275		2380						2380	2380						2380			monom AA	AC-AA: 10.9, P=0.036 40AA 7AC
3566	3516									3516										3516									3516			3516						3516	3516						3516			monom AA	monom AA
2544	2511									2511										2511	0.216143	0.172088	0.0148239	Positive	0.0148	1			2511	-0.53751		2511						2511	2511						2511			monom AA	nesten monom AA
2572	2539									2539										2539									2539			2539						2539	2539						2539			monom CC	ns 18AC 17CC
2519	2486									2486										2486	0.071016	-0.00928617	0.163627						2486	-1.0058		2486						2486	2486						2486			monom GG	ns
2251	2221									2221										2221	0.179241	0.0765201	0.112805						2221	-1.0047		2221						2221	2221						2221			monom GG	ns 3AG 44GG
3059	3019	0.0429907	0.00018214	0.469491						3019	-0.98595									3019									3019			3019						3019	3019						3019			no 1AA 1AG 44GG	no 1AG 45 GG
3907	3855	0.326001	0.0265228	0.115841						3855	-1.0122		0.315538	0.0176211	0.477206				-1.0176	3855	0.372479	-0.00996764	0.124933						3855	-0.98903		3855	0.335484	0.00316392	0.280765			3855	3855	0.337935	0.0103939	0.395846			3855		-0.99733	ns	AA-GG: 32.0, P=0.018
3898	3846	0.3727	-0.00875328	0.259683						3846	-0.95705		0.390191	-0.0102453	0.121768				-1.0489	3846	0.378292	-0.00702335	0.157087						3846	-1.0187		3846	0.380443	-0.00865785	0.117767			3846	3846	0.380426	-0.00870206	0.102705			3846		-0.98187	ns	AA-AAG: 9.8, P=0.025
453	447	0.273469	-0.0077116	0.2883						447	-1.0387		0.271267	-0.00688842	0.168254				-0.99629	447	0.251307	-0.0106008	0.127861						447	-0.97984		447	0.265277	-0.00868446	0.114876			447	447	0.265369	-0.00833333	0.11051			447		-1.0375	ns	AA-AC: 10.9, P=0.025
669	660	0.190738	-0.011397	0.221573						660	-1.0297		0.294962	0.0476175	0.234474				-1.0286	660	0.295897	0.0499574	0.198389						660	-1.0677		660	0.266493	0.0553211	0.188922			660	660	0.260937	0.0352068	0.260643			660		-1.0811	ns	AA-AC: 11.0, P=0.014
1058	1043	0.283359	0.0125726	0.286098						1043	-0.97883		0.269097	0.0302207	0.358657				-1.0286	1043	0.205042	-0.0079191	0.160043						1043	-1.0154		1043	0.25233	0.0124684	0.4112			1043	1043	0.252574	0.0134244	0.435614			1043		-0.99006	ns	AA-AC: 11.2, P=0.007
1057	1042	0.291178	0.0181592	0.208876						1042	-1.0122		0.277344	0.0373116	0.298284				-1.023	1042	0.205042	-0.0079191	0.160043						1042	-1.0068		1042	0.257487	0.0165253	0.463744			1042	1042	0.257943	0.0182623	0.484082			1042		-1.0653	ns	AA-AC: 11.2, P=0.007
3279	3234	0.367324	-0.00875768	0.262425						3234	-0.98493		0.449219	0.0600153	0.160623				-1.0606	3234	0.454653	0.0399973	0.257832						3234	-1.0713		3234	0.432623	0.0527552	0.208863			3234	3234	0.423867	0.0331883	0.259949			3234		-1.0713	ns	AA-AC: 11.2, P=0.023
3683	3633	0.486466	0.0162166	0.20743						3633	-1.009		0.464193	-0.00674688	0.1695				-1.063	3633	0.49013	5.881e-05	0.286176						3633	-1.023		3633	0.47706	-0.00328655	0.187875			3633	3633	0.48019	0.00325282	0.280698			3633		-1.0068	ns	AA-AC: 12.3, P=0.026
3294	3248	0.0809077	-0.00462567	0.35774						3248	-1.0165		0.128906	0.0311536	0.331672				-1.033	3248	0.146724	0.00725829	0.413601						3248	-1.033		3248	0.120047	0.0228542	0.446484			3248	3248	0.11889	0.0133409	0.460996			3248		-1.0478	ns	AA-AC: 12.6, P=0.036
3432	3384	0.451169	-0.00601541	0.328096						3384	-0.96388		0.483073	0.00059583	0.277885				-0.98493	3384	0.477693	0.0189944	0.425685						3384	-1.0068		3384	0.47319	0.00995467	0.393217			3384	3384	0.470681	0.00467877	0.307078			3384		-1.0489	ns	AA-AC: 13.5, 0=0.001
830	821	0.332467	0.0271382	0.113888						821	-1.0176		0.335286	0.0221768	0.421158				-1.0252	821	0.258696	-0.0104305	0.128095						821	-1.0409		821	0.306635	0.00757334	0.328471			821	821	0.308919	0.0149122	0.471891			821		-1.0252	ns	AA-AC: 9.8, P=0.047
1301	1281	0.356591	-0.00671029	0.313879						1281	-1.0353		0.479167	0.0810069	0.0992311				-1.0885	1281	0.476903	0.117151	0.0445641	Positive	0.0446	1			1281	-1.0026		1281	0.454409	0.104537	0.0482257	Positive	1	1281	1281	0.437728	0.0704111	0.0578763			1281		-1.0536	ns	AA-AG: 10.0, P=0.023
1549	1526	0.162973	-0.0101762	0.235069						1526	-1.0015		0.169922	-0.0105263	0.127562				-1.0036	1526	0.162973	-0.0101762	0.149828						1526	-1.0165		1526	0.165296	-0.0103563	0.107518			1526	1526	0.165305	-0.0102989	0.1014			1526		-0.97782	ns	AA-AG: 10.0, P=0.043
3798	3747	0.502668	0.00031181	0.482228						3747	-0.78827		0.489583	0.0273236	0.369145				-1.0762	3747	0.513914	0.0754429	0.107524						3747	-1.0823		3747	0.510438	0.0506372	0.236511			3747	3747	0.501997	0.0346744	0.249758			3747		-1.0725	ns	AA-AG: 10.0, P=0.043
3626	3576	0.444394	0.139672	0.000332566	Positive				0.0149358	3576	-1.0319		0.458333	0.0507177	0.208975				-1.0501	3576	0.330343	0.0143758	0.496258						3576	-1.0594		3576	0.39528	0.0356416	0.334106			3576	3576	0.411165	0.0728993	0.0558335			3576		-0.7811	ns	AA-AG: 10.1, P=0.010
201	199	0.145468	-0.0100935	0.234498						199	-0.9942		0.144097	-0.00976538	0.146685				-0.95222	199	0.136511	-0.0106217	0.140696						199	-1.0409		199	0.142028	-0.0101837	0.102426			199	199	0.142033	-0.0101495	0.101672			199		-1.022	ns	AA-AG: 10.6, P=0.041
114	114	0.25907	-0.00750002	0.295973						114	-0.99213		0.1875	0.0883041	0.0841764				-1.0297	114	0.159979	0.0617571	0.155923						114	-1.0489		114	0.206842	0.0623863	0.140289			114	114	0.202161	0.0406786	0.19751			114		-1.0501	ns	AA-AG: 10.7, P=0.009
91	91	0.431065	-0.00836508	0.269595						91	-1.0387		0.348515	0.0763117	0.131989				-1.0594	91	0.371179	0.103552	0.0593922						91	-1.0036		91	0.3951	0.0813288	0.114959			91	91	0.383605	0.0537998	0.125966			91		-1.0501	ns	AA-AG: 10.9, P=0.018
564	557	0.511918	0.0383832	0.07339						557	-1.0375		0.513672	0.0441198	0.265545				-1.0872	557	0.490678	-0.0104694	0.132518						557	-1.0047		557	0.501937	0.0177577	0.478492			557	557	0.505488	0.0246574	0.370971			557		-1.0665	ns	AA-AG: 10.9, P=0.018
251	248	0.388166	-0.00879785	0.254828						248	-1.0677		0.427083	0.0151476	0.483641				-1.0432	248	0.435138	0.00333589	0.319148						248	-0.99943		248	0.419423	0.00980025	0.364049			248	248	0.41685	0.00368702	0.284482			248		-1.0122	ns	AA-AG: 11.3, P=0.009
2398	2366	0.127552	-0.00950458	0.251442						2366	-1.0036		0.16276	0.00631579	0.371506				-1.033	2366	0.172324	-0.00120194	0.277214						2366	-1.0176		2366	0.154919	0.00355203	0.300552			2366	2366	0.154246	-0.00079314	0.224312			2366		-1.009	ns	AA-AG: 11.8, P=0.023
415	409	0.50001	-0.00858074	0.275418						409	-0.98289		0.5	-0.0105263	0.119349				-0.9942	409	0.50001	-0.00858074	0.14902						409	-0.99629		409	0.499843	-0.00956348	0.100392			409	409	0.500004	-0.00923843	0.0991317			409		-1.0068	ns	AA-AG: 11.8, P=0.027
1816	1791	0.500177	0.0221917	0.153935						1791	-1.0068		0.500049	0.07717	0.111793				-1.0478	1791	0.446526	0.00409101	0.343413						1791	-1.0512		1791	0.485141	0.0413796	0.25917			1791	1791	0.482277	0.0356859	0.231365			1791		-1.0689	ns	AA-AG: 12.3, P=0.003
811	802	0.127519	-0.00998508	0.241708						802	-0.9942		0.215278	0.03073	0.352721				-1.0725	802	0.210043	0.0402427	0.28832						802	-1.0642		802	0.187573	0.0415305	0.227206			802	802	0.184396	0.0250142	0.35592			802		-1.0823	ns	AA-AG: 12.3, P=0.027
1355	1335	0.280117	-0.0105941	0.228479						1335	-1.0455		0.291667	-0.00902256	0.142245				-0.98697	1335	0.293998	-0.00961218	0.130518						1335	-0.97681		1335	0.288728	-0.00929724	0.102441			1335	1335	0.288605	-0.00972655	0.0966736			1335		-1.0122	ns	AA-AG: 12.4, P=0.0009
932	921	0.485545	0.0214238	0.151369						921	-1.0111		0.479167	0.012357	0.453941				-1.0026	921	0.494658	-0.00982659	0.137701						921	-1.0133		921	0.483229	0.00129492	0.254047			921	921	0.486439	0.00788506	0.360763			921		-0.96981	ns	AA-AG: 12.4, P=0.015
1113	1096	0.498814	-0.00699953	0.311597						1096	-1.0015		0.510197	0.0327054	0.339475				-1.0524	1096	0.501904	0.0113027	0.447373						1096	-1.0154		1096	0.508428	0.0218173	0.480287			1096	1096	0.503687	0.0126099	0.437034			1096		-1.0606	ns	AA-AG: 13.1, P=0.010
3550	3500	0.11853	-0.00732206	0.301262						3500	-0.98595									3500									3500			3500						3500	3500						3500			ns	AA-AG: 13.2, P=0.027
3572	3522	0.35603	-0.00989644	0.245399						3522	-1.0015		0.331814	0.00137	0.29084				-1.0286	3522	0.321076	-0.0038857	0.211329						3522	-1.0047		3522	0.337222	-0.00148641	0.210514			3522	3522	0.336298	-0.00423875	0.161358			3522		-1.0375	ns	AA-AG: 13.3, P=0.002
2522	2489	0.51257	0.0463923	0.0518512						2489	-0.98289		0.512197	0.044914	0.25875				-1.0701	2489	0.473188	-0.0106268	0.137314						2489	-1.01		2489	0.494383	0.0181437	0.495583			2489	2489	0.499262	0.0277387	0.324827			2489		-0.98595	ns	AA-AG: 13.8, P=0.022
1030	1017	0.493458	0.0009218	0.496874						1017	-0.9738		0.505859	0.0206868	0.451612				-1.0209	1017	0.519973	0.0672095	0.138442						1017	-1.0571		1017	0.513723	0.043929	0.281523			1017	1017	0.506411	0.0301235	0.301845			1017		-1.0738	ns	AA-AG: 13.9, P=0.0013
1193	1174	0.460521	0.0349055	0.0782403						1174	-1.0143		0.351997	0.0147057	0.489169				-1.0653	1174	0.444026	0.118085	0.053826						1174	-0.96684		1174	0.422414	0.0669806	0.14947			1174	1174	0.418545	0.0583561	0.0956391			1174		-0.97782	ns	AA-AG: 14.2, P=0.010
629	620	0.0997236	-0.010627	0.235084						620	-0.93892		0.145399	0.00832679	0.412093				-1.0501	620	0.146724	0.00725829	0.413601						620	-1.0165		620	0.131551	0.0098222	0.378154			620	620	0.13067	0.00314512	0.283401			620		-1.0364	ns	AA-AG: 14.3, P=0.016
3476	3426	0.479698	-0.00281318	0.419032						3426	-0.84341		0.474609	-0.00682983	0.170922				-0.96585	3426	0.486003	-0.00986635	0.142746						3426	-0.97984		3426	0.479214	-0.00834455	0.123128			3426	3426	0.480084	-0.00651861	0.13296			3426		-0.98903	ns	AA-AG: 14.3, P=0.031
3375	3329	0.109544	-0.00213399	0.424872						3329	-0.9241		0.152995	-0.00765957	0.169957				-1.0308	3329	0.128785	0.00992892	0.447813						3329	-1.0398		3329	0.130715	0.00113832	0.245387			3329	3329	0.130516	-0.00038512	0.225999			3329		-0.97782	ns	AA-AG: 15.1, P=0.023
784	775	0.504743	0.0263186	0.126124						775	-1.0364		0.480903	-0.00847425	0.149118				-0.9728	775	0.503478	0.0113271	0.445585						775	-1.0725		775	0.492144	0.00154824	0.249493			775	775	0.496289	0.00988717	0.393265			775		-1.0036	ns	AA-AG: 15.3, P=0.0020
774	765	0.167239	0.0414709	0.0551883						765	-1.0079		0.325304	0.0380113	0.290761				-1.0973	765	0.282385	0.159221	0.0150255	Positive	0.015	1			765	-0.77613		765	0.266047	0.108599	0.0443289	Positive	1	765	765	0.258512	0.0826159	0.0471745	Positive	1	765		-0.98289	ns	AA-AG: 15.3, P=0.020
3284	3239	0.489331	-0.00985385	0.251986						3239	-0.97883		0.5	0.00350877	0.315364				-1.0133	3239	0.500042	-0.00240501	0.236369						3239	-1.0375		3239	0.498193	0.00062401	0.229859			3239	3239	0.496481	-0.00282178	0.179063			3239		-0.98493	ns	AA-AG: 15.7, P=0.005
263	260	0.375917	0.159474	1.9938e-07	Positive		3.52785e-305	7.05571e-305	2.01414e-306	260	-1.0122		0.421002	0.213884	0.00728633	Positive	0.0256415		-0.60522	260	0.472213	-0.00412145	0.228983						260	-1.0079		260	0.415667	0.101337	0.0661094			260	260	0.421232	0.113207	0.0123461	Positive	1	260		0.25882	ns	AA-AG: 16.9, P=0.0056
2364	2332	0.399941	0.00136619	0.485275						2332	-1.0308		0.413194	0.0109686	0.42904				-0.988	2332	0.436262	-0.00921209	0.141745						2332	-1.0111		2332	0.416475	0.00093305	0.229972			2332	2332	0.416469	0.0009188	0.237836			2332		-1.0026	ns	AA-AG: 17.0, P=0.014
1576	1553	0.0611636	-0.0106322	0.229366						1553	-1.0079		0.0410156	0.00016708	0.332265				-1.0036	1553	0.0414522	0.00062932	0.346342						1553	-1.0154		1553	0.0480029	-0.00115157	0.228503			1553	1553	0.0478539	-0.00426908	0.19534			1553		-1.0421	ns	AA-AG: 17.1, P=0.023
576	568	0.482231	-0.00987811	0.253457						568	-1.0209		0.473958	-0.00960093	0.13598				-1.0047	568	0.478636	-0.00727903	0.181306						568	-1.022		568	0.478481	-0.00845614	0.121903			568	568	0.478259	-0.00892402	0.105516			568		-1.009	ns	AA-AG: 18.1, P=0.0003
918	907	0.0613691	-0.00379299	0.377169						907	-1.0143									907									907			907						907	907						907			ns	AA-AG: 18.8, P=0.040
1208	1189	0.0311405	-0.00681175	0.297779						1189	-1.0286		0.0206163	-0.0105263	0.189031				-0.95126	1189	0.0311405	-0.00681175	0.261804						1189	-1.022		1189	0.0275887	-0.0084449	0.214095			1189	1189	0.0276079	-0.00774327	0.23299			1189		-0.99733	ns	AA-AG: 19.3, P=0.035
3853	3801	0.0611636	-0.0106322	0.229366						3801	-1.023		0.0507812	-0.00836707	0.17222				-0.98493	3801	0.0513091	-0.00822061	0.175381						3801	-0.99006		3801	0.0544447	-0.00843695	0.120039			3801	3801	0.0544055	-0.00916218	0.118843			3801		-0.99109	ns	AA-AG: 19.6, P=0.009
740	731	0.0412189	-0.0106347	0.223677						731	-1.0154		0.0607639	-0.00330827	0.243041				-1.0398	731	0.0613691	-0.00379299	0.243386						731	-1.0026		731	0.0546147	-0.00271852	0.194683			731	731	0.054473	-0.00532527	0.170236			731		-1.0068	ns	AA-AG: 20.9, P=0.022
849	840	0.327424	-0.00343412	0.404692						840	-0.99838		0.342014	-0.00924392	0.139568				-1.0079	840	0.314004	-0.00820861	0.149071						840	-0.98187		840	0.32729	-0.00875142	0.1139			840	840	0.327861	-0.00699683	0.125672			840		-1.0068	ns	AA-AG: 7.6, P=0.049
1075	1060	0.338812	-0.00845869	0.283213						1060	-0.97984		0.38151	-0.00334112	0.213755				-0.99943	1060	0.370106	0.00645527	0.352136						1060	-1.0308		1060	0.36478	0.00179523	0.268787			1060	1060	0.363537	-0.00161931	0.19411			1060		-1.0353	ns	AA-AG: 8.1, P=0.032
444	438	0.267714	0.00287836	0.473098						438	-1.0398		0.220052	0.0736842	0.110896				-1.0701	438	0.165799	0.0241784	0.383431						438	-1.0501		438	0.220716	0.0447792	0.236351			438	438	0.217895	0.0324137	0.275041			438		-1.1167	ns	AA-AG: 8.9, P=0.037
1742	1719	0.297081	0.011379	0.297492						1719	-1.0036		0.294922	0.0132683	0.461062				-1.022	1719	0.236237	-0.010604	0.127298						1719	-0.97883		1719	0.275179	0.00231845	0.253894			1719	1719	0.276154	0.00583914	0.311948			1719		-0.99629	ns	AA-AG: 9.3, P=0.024
358	352	0.364517	0.0370908	0.0829373						352	-1.0036		0.375	0.0467836	0.24451				-1.0653	352	0.424261	-0.0101298	0.12517						352	-1.0005		352	0.385812	0.0178419	0.490976			352	352	0.387911	0.0231569	0.396816			352		-1.023	ns	AA-AG: 9.4, P=0.045
645	636	0.450143	-0.0106147	0.227618						636	-1.0111		0.399089	0.0598094	0.180665				-1.0398	636	0.396121	0.0574336	0.176579						636	-1.086		636	0.424115	0.054314	0.205937			636	636	0.415097	0.0337683	0.256659			636		-1.0665	ns	AA-AG: 9.6, P=0.036
3225	3180	0.492854	-0.00722932	0.308854						3180	-1.0068		0.480903	-0.00847425	0.149118				-1.0058	3180	0.49013	5.881e-05	0.286176						3180	-1.0341		3180	0.488404	-0.00425009	0.169396			3180	3180	0.487932	-0.00522066	0.147887			3180		-0.99524	ns	AA-CC: 13.5, P=0.050
886	877	0.291514	0.0683394	0.0152792	Positive				0.0453491	877	-1.0286		0.195312	-0.00547368	0.189791				-1.0047	877	0.307725	0.0364035	0.276839						877	-1.0421		877	0.259541	0.0189323	0.494076			877	877	0.264568	0.0375717	0.235813			877		-0.99316	ns	AA-CC: 13.9, P=0.038
888	879	0.501607	0.00387799	0.434855						879	-1.0036		0.498264	0.00025674	0.266992				-1.0015	879	0.512396	0.0384753	0.271964						879	-1.0689		879	0.506635	0.0193501	0.49127			879	879	0.504044	0.014309	0.466545			879		-1.0606	ns	AA-CC: 14.9, P=0.005
1823	1797	0.477641	0.00097798	0.488731						1797	-1.0133		0.531011	0.111253	0.06817				-0.99733	1797	0.515458	0.051926	0.195595						1797	-1.0154		1797	0.522169	0.0822096	0.123603			1797	1797	0.508206	0.0569942	0.106172			1797		-1.0308	ns	AA-CC: 17.4, P=0.025
1499	1478	0.416377	-0.00751053	0.285519						1478	-1.0154		0.468095	0.0120117	0.442681				-1.0421	1478	0.462442	0.0310938	0.317453						1478	-1.0665		1478	0.453492	0.0222246	0.446868			1478	1478	0.448975	0.0123877	0.434174			1478		-1.0364	ns	AA-CC: 17.6, P=0.023 4CC
449	443	0.501904	0.0113027	0.29018						443	-1.0489		0.464844	0.00858027	0.392255				-1.0478	443	0.503624	0.0681431	0.122769						443	-1.1153		443	0.494298	0.0382065	0.2961			443	443	0.489998	0.029765	0.295863			443		-1.0998	ns	AA-GG: 11.5, P=0.038
1336	1316	0.432974	0.0304997	0.100611						1316	-1.0133		0.407769	0.00668329	0.366154				-1.0512	1316	0.45463	-0.00520934	0.204546						1316	-1.022		1316	0.427436	0.00057076	0.224499			1316	1316	0.431701	0.0104428	0.405096			1316		-1.0165	ns	AA-GG: 12.0, P=0.047
974	962	0.396608	0.0860742	0.00634106	Positive				0.0347817	962	-1.01		0.44987	0.154239	0.0167883	Positive			-0.91504	962	0.478455	0.00156735	0.319884						962	-1.0111		962	0.442455	0.0805984	0.0983803			962	962	0.441796	0.0792271	0.0434383	Positive	1	962		-0.87182	ns	AA-GG: 12.0, P=0.049
1660	1637	0.499944	0.00010854	0.479739						1637	-0.94174		0.489366	-0.0105263	0.123676				-0.988	1637	0.499944	0.00010854	0.275578						1637	-1.0559		1637	0.495501	-0.00521748	0.151861			1637	1637	0.496381	-0.00343554	0.170381			1637		-0.99524	ns	AA-GG: 12.2, P=0.048
3525	3475	0.496928	0.0210257	0.16204						3475	-0.96783		0.536675	0.127588	0.0514415				-0.97984	3475	0.502691	0.0322479	0.311331						3475	-1.0897		3475	0.52293	0.0814361	0.126012			3475	3475	0.512315	0.0624028	0.0862439			3475		-1.0594	ns	AA-GG: 12.4, P=0.050
2016	1989	0.500446	-0.008611	0.2745						1989	-0.99524		0.498698	-0.00502955	0.189131				-1.0047	1989	0.502623	0.00347287	0.325387						1989	-0.99006		1989	0.501859	-0.0008302	0.20488			1989	1989	0.50058	-0.00338894	0.169782			1989		-1.0058	ns	AA-GG: 12.6, P=0.038
1458	1438	0.507731	0.021016	0.170787						1438	-0.99838		0.5	0.0002193	0.264795				-1.0165	1438	0.500029	-0.00492095	0.198927						1438	-0.97782		1438	0.498666	-0.00230137	0.187778			1438	1438	0.502568	0.00548068	0.310878			1438		-0.97681	ns	AA-GG: 13.1, P=0.030
481	475	0.362628	-0.00431143	0.364617						475	-1.0079		0.330295	0.0296424	0.352734				-1.075	475	0.296095	0.00465193	0.343289						475	-0.98697		475	0.331882	0.0163666	0.480167			475	475	0.329698	0.00985136	0.383084			475		-1.1062	ns	AA-GG: 13.2, P=0.050
1788	1763	0.504169	0.016706	0.214383						1763	-1.0154		0.489448	0.0975457	0.0675304				-1.0308	1763	0.547318	0.210097	0.00436025	Positive	0.0044	0.12142			1763	-0.67512		1763	0.537726	0.150979	0.0300126	Positive	1	1763	1763	0.513951	0.111703	0.0143418	Positive	1	1763		-0.78611	ns	AA-GG: 13.8, P=0.009
1789	1764	0.503774	0.0126351	0.270596						1764	-1.0058		0.489448	0.0975457	0.0675304				-1.0297	1764	0.543072	0.200859	0.00604037	Positive	0.006	0.670715			1764	-0.72721		1764	0.535502	0.145391	0.0325584	Positive	1	1764	1764	0.51232	0.106719	0.0180208	Positive	1	1764		-0.84262	ns	AA-GG: 14.5, P=0.006
1437	1417	0.478636	-0.00727903	0.312183						1417	-1.0689		0.455729	-0.00451128	0.199085				-0.9738	1417	0.469607	0.00756685	0.414666						1417	-1.0618		1417	0.469263	0.00138279	0.255988			1417	1417	0.467943	-0.00143603	0.203651			1417		-1.0512	ns	AA-GG: 14.6, P=0.005
203	201	0.323796	0.0134927	0.247271						201	-0.99213		0.363932	0.0485265	0.232752				-1.0786	201	0.399102	-0.00247834	0.2157						201	-1.0154		201	0.364065	0.0242637	0.412659			201	201	0.362476	0.0199861	0.451662			201		-1.0653	ns	AA-GG: 14.8, P=0.045
903	893	0.468258	-0.00990914	0.251396									0.446398	-0.0016836	0.239809																		0.457612	0.00092622	0.240696			893	893	0.455991	-0.00262612	0.180243			893		-1.0443	ns	AA-GG: 14.9, P=0.040
1209	1190	0.344643	0.0053454	0.402669						1190	-1.009		0.346092	0.00342649	0.324621				-1.0665	1190	0.298824	-0.0108185	0.116024						1190	-1.0176		1190	0.328778	-0.00363623	0.176918			1190	1190	0.329818	-0.00047197	0.213554			1190		-1.0026	ns	AA-GG: 15.5, P=0.044 4GG
2483	2451	0.475031	-0.00279366	0.419584						2451	-0.99524		0.46658	-0.00841126	0.14895				-1.009	2451	0.480435	-0.00881169	0.159337						2451	-0.98493		2451	0.47308	-0.00860998	0.120078			2451	2451	0.473986	-0.00668174	0.131295			2451		-0.99006	ns	AA-GG: 16.3, P=0.022
445	439	0.503546	0.00359644	0.442965						439	-0.97883		0.499132	-0.0085492	0.142897				-0.98187	439	0.500904	-0.00497841	0.197134						439	-0.98187		439	0.499462	-0.00677527	0.130509			439	439	0.501177	-0.00332896	0.17037			439		-1.0154	ns	AA-GG: 16.5, P = 0.0012
2510	2478	0.497808	-0.00851379	0.27812						2478	-1.0154		0.509549	0.113422	0.0512901				-1.0571	2478	0.523862	0.143171	0.0238556	Positive	0.0239	1			2478	-0.95802		2478	0.533626	0.123921	0.0501877			2478	2478	0.510456	0.0841555	0.0396991	Positive	1	2478		-0.98697	ns	AA-GG: 16.6, P=0.001
3765	3715	0.484095	-0.00862628	0.280302						3715	-1.0375		0.455685	0.0124302	0.444997				-1.063	3715	0.468577	0.028011	0.337644						3715	-1.0512		3715	0.473801	0.0195663	0.467471			3715	3715	0.469464	0.0105103	0.41288			3715		-1.0774	ns	AA-GG: 17.0, P=0.0001
1001	988	0.462397	0.0351038	0.0767422						988	-1.0774		0.496528	-0.00257637	0.225963				-0.99213	988	0.490966	0.0777091	0.0924927						988	-1.0701		988	0.483832	0.0374593	0.286594			988	988	0.483142	0.0360861	0.228107			988		-1.0387	ns	AA-GG: 17.3, P=0.028
2347	2315	0.473188	-0.0106268	0.237848						2315	-1.0015		0.48329	-0.00689623	0.169194				-0.99213	2315	0.483021	-0.00656946	0.189353						2315	-1.0047		2315	0.480463	-0.00671306	0.142242			2315	2315	0.479847	-0.00800514	0.115466			2315		-0.99524	ns	AA-GG: 17.6, P=0.0075
1678	1655	0.307725	0.0364035	0.0718437						1655	-1.022		0.265625	0.00433437	0.327323				-0.98187	1655	0.340087	-0.00092294	0.257772						1655	-1.0005		1655	0.300786	0.00148397	0.236449			1655	1655	0.304333	0.0131207	0.442094			1655		-0.98595	ns	AA-GG: 18.0, P = 0.008
491	485	0.4953	-0.00720918	0.308437						485	-1.0689		0.481771	-0.00483642	0.197546				-1.033	485	0.491869	0.00716416	0.398368						485	-1.023		485	0.490939	0.00106336	0.243385			485	485	0.489614	-0.00164036	0.197943			485		-0.98903	ns	AA-GG: 18.0, P=0.00037
1575	1552	0.411366	-0.0105912	0.221108						1552	-0.99213		0.517361	0.111551	0.0576686				-0.99629	1552	0.518183	0.115617	0.0450203	Positive	0.045	1			1552	-0.97984		1552	0.503551	0.117069	0.0461648	Positive	1	1552	1552	0.482497	0.0785412	0.0462271	Positive	1	1552		-1.0536	ns	AA-GG: 18.0, P=0.009
1719	1696	0.412438	-0.00533143	0.333143						1696	-1.0015		0.46875	0.0128655	0.454733				-1.01	1696	0.46149	0.0391008	0.260094						1696	-1.0387		1696	0.452454	0.0267615	0.394414			1696	1696	0.447629	0.0162708	0.499191			1696		-1.0536	ns	AA-GG: 18.2, P=0.042 3GG
1822	1796	0.496101	0.00079247	0.498665						1796	-1.0015		0.491753	0.0539137	0.192246				-1.0835	1796	0.461788	0.0122071	0.475435						1796	-1.0297		1796	0.488405	0.0328884	0.33131			1796	1796	0.4833	0.0226729	0.386158			1796		-1.1024	ns	AA-GG: 18.6, P=0.002
1626	1603	0.346085	-0.00064227	0.461816						1603	-1.0079		0.354167	-0.00557276	0.186837				-1.0432	1603	0.32014	-0.00974383	0.131547						1603	-1.0026		1603	0.339389	-0.00755238	0.130534			1603	1603	0.340179	-0.00521257	0.149215			1603		-0.99006	ns	AA-GG: 19.4, P=0.029
791	782	0.3727	-0.00875328	0.259683						782	-0.97984		0.320312	0.0473256	0.235906				-1.0241	782	0.299804	0.0294437	0.330688						782	-1.0466		782	0.335721	0.0350162	0.316605			782	782	0.330931	0.02105	0.439682			782		-1.0922	ns	AA-GG: 22.2, P=0.044
1048	1035	0.3703	-0.00581315	0.324846						1035	-0.99943		0.350177	-0.0105437	0.123684				-0.99006	1035	0.373033	-0.00697233	0.160208						1035	-1.0143		1035	0.364098	-0.00871545	0.121796			1035	1035	0.364452	-0.00773632	0.114189			1035		-1.0133	ns	AA-GG: 30.3, P=0.0007
2028	2001	0.47346	-0.00946138	0.262659						2001	-1.0308		0.5	0.0114035	0.434232				-1.0398	2001	0.500169	0.02229	0.40672						2001	-1.0387		2001	0.495556	0.0170402	0.479041			2001	2001	0.491246	0.00841687	0.368486			2001		-1.0524	ns	AC-AA: 10.7, P=0.018
519	513	0.130309	0.0331436	0.101617						513	-1.0187									513									513			513						513	513						513			ns	AC-AA: 11.5, P=0.010
2462	2430	0.361848	-0.00866392	0.267997						2430	-1.0187		0.28125	0.115789	0.041319	Positive			-1.0501	2430	0.256783	0.0912639	0.0882745						2430	-1.0026		2430	0.309838	0.0891345	0.0826934			2430	2430	0.299948	0.0591005	0.0984721			2430		-1.0143	ns	AC-AA: 12.5, P=0.0004
3906	3854	0.382782	-0.0105709	0.220547						3854	-1.022		0.345269	0.00979854	0.422531				-1.0677	3854	0.341514	0.00747413	0.388631						3854	-1.0198		3854	0.358654	0.00783711	0.366413			3854	3854	0.356492	0.00182095	0.249785			3854		-1.0455	ns	AC-AA: 13.4, P=0.0015
3396	3350	0.499502	0.0861795	0.00622256	Positive				0.0347817	3350	-1.0443		0.463542	0.02945	0.360424				-1.0364	3350	0.499927	0.00339924	0.327952						3350	-1.0111		3350	0.475926	0.0163872	0.489333			3350	3350	0.487552	0.0398416	0.198305			3350		-0.92777	ns	AC-AA: 14.2, P=0.003
402	396	0.182661	0.00486463	0.420438						396	-1.0187		0.251684	0.0610051	0.170128				-1.0443	396	0.283359	0.0125726	0.460798						396	-1.0176		396	0.242376	0.0401447	0.289609			396	396	0.239292	0.0277733	0.342284			396		-1.0823	ns	AC-AA: 14.3, P=0.0004
365	359	0.18194	-0.00510252	0.354074						359	-0.99109		0.0938034	0.0499579	0.20042				-1.0111	359	0.124032	0.0819697	0.0861932						359	-0.97883		359	0.135612	0.0525986	0.190178			359	359	0.133153	0.0351074	0.244422			359		-1.0122	ns	AC-AA: 14.6, P=0.0005
3915	3862	0.212884	-0.00982774	0.258849						3862	-0.97581		0.194878	-0.00996366	0.132306				-0.97081	3862	0.205042	-0.0079191	0.160043						3862	-1.0079		3862	0.204291	-0.00896035	0.125188			3862	3862	0.204235	-0.00923576	0.110568			3862		-0.9728	ns	AC-AA: 8.7, P=0.040
1073	1058	0.238045	0.00478917	0.416673						1058	-1.0165		0.224587	0.0176708	0.486069				-1.0478	1058	0.174671	-0.00869097	0.164351						1058	-1.0275		1058	0.212395	0.00529752	0.335735			1058	1058	0.212488	0.00573155	0.32866			1058		-1.0353	ns	AC-AA: 9.0, P=0.047
3436	3388	0.331175	0.0193124	0.176649						3388	-0.98085		0.242188	-0.00645161	0.169428				-0.99316	3388	0.315648	0.0437384	0.230751						3388	-1.0409		3388	0.295821	0.0198074	0.498195			3388	3388	0.29612	0.0207967	0.435203			3388		-1.01	ns	AC-AA: 9.4, P=0.037
1913	1887	0.492559	0.00338278	0.439468						1887	-1.0308		0.46658	-0.00841126	0.14895				-0.98085	1887	0.49048	0.0161007	0.47082						1887	-1.0606		1887	0.483163	0.00387868	0.294633			1887	1887	0.483128	0.00380586	0.289197			1887		-1.0252	ns	AC-CC: 10.4, P=0.045
3499	3449	0.205189	-0.00125104	0.453053						3449	-1.0353		0.135463	0.00155071	0.314849				-1.0079	3449	0.175248	0.0322276	0.327876						3449	-1.0823		3449	0.172832	0.0165116	0.480703			3449	3449	0.171972	0.0115977	0.435657			3449		-1.0762	ns	AC-CC: 10.4, P=0.047
982	969	0.162457	0.0914568	0.00153128	Positive				0.0218641	969	-1.0111									969									969			969						969	969						969			ns	AC-CC: 11.0, P=0.020
1361	1341	0.118591	-0.00636919	0.322346						1341	-1.0409		0.182726	0.0380798	0.294466				-1.0241	1341	0.199161	0.0152041	0.497629						1341	-1.0154		1341	0.169036	0.0310305	0.319164			1341	1341	0.166895	0.0186003	0.450316			1341		-1.023	ns	AC-CC: 11.1, P=0.033
617	608	0.29416	-0.00852253	0.272798						608	-1.0241		0.201389	0.0553539	0.18767				-1.022	608	0.222529	0.0776276	0.13716						608	-0.99943		608	0.244414	0.0566025	0.181797			608	608	0.239235	0.0361817	0.248801			608		-1.0811	ns	AC-CC: 11.3, P=0.009
3422	3375	0.122006	0.0499896	0.043568	Positive				0.0562638	3375	-1.0341		0.0407986	-0.0105263	0.151314				-0.96487	3375	0.122006	0.0499896	0.198937						3375	-1.0536		3375	0.0935102	0.0285521	0.385016			3375	3375	0.0947325	0.0410871	0.194863			3375		-0.99524	ns	AC-CC: 12.3, P=0.006
1040	1027	0.159915	0.0321536	0.0995714						1027	-1.0606		0.158218	0.0299926	0.352165				-1.0375	1027	0.220724	-0.0106071	0.126147						1027	-0.99629		1027	0.17828	0.00705993	0.373596			1027	1027	0.179467	0.0136263	0.471291			1027		-1.0582	ns	AC-CC: 12.6, P=0.002
3883	3831	0.163014	-0.00968447	0.244929						3831	-0.97883		0.178819	-0.00500766	0.195829				-0.9748	3831	0.188541	-0.00873716	0.154047						3831	-1.0209		3831	0.176974	-0.00676209	0.153245			3831	3831	0.1768	-0.00775146	0.130131			3831		-0.97782	ns	AC-CC: 9.3, P=0.048
1017	1004	0.165799	0.0241784	0.15484						1004	-1.0122		0.164062	0.0222222	0.424741				-1.0642	1004	0.220724	-0.0106071	0.126147						1004	-1.0297		1004	0.18247	0.00431555	0.328339			1004	1004	0.183467	0.00972548	0.405602			1004		-1.0443	ns	AC-CC: 9.9, P=0.018
871	862	0.332547	-0.00979978	0.256894						862	-1.0398		0.382812	0.00350877	0.316552				-0.98085	862	0.376358	0.010889	0.409051						862	-1.0154		862	0.366091	0.00778245	0.363621			862	862	0.363974	0.00201067	0.250649			862		-1.0015	ns	AG-AA: 10.0, P=0.020
818	809	0.171791	-0.00751392	0.295673						809	-0.99213		0.178819	-0.00500766	0.195829				-1.0005	809	0.196653	-0.0102939	0.131333						809	-0.9942		809	0.182412	-0.00766438	0.142357			809	809	0.18241	-0.00767479	0.130709			809		-0.98289	ns	AG-AA: 10.0, P=0.026
1651	1628	0.443422	-0.00994078	0.23954						1628	-1.0398		0.407769	0.00668329	0.366154				-0.99733	1628	0.416447	0.0140394	0.4567						1628	-1.0642		1628	0.425232	0.00971308	0.36216			1628	1628	0.422499	0.00330745	0.279827			1628		-1.0786	ns	AG-AA: 10.0, P=0.026
859	850	0.35603	-0.00989644	0.245399						850	-1.0176		0.342665	-0.00540649	0.19048				-0.97883	850	0.332736	-0.00866636	0.146918						850	-1.0026		850	0.344126	-0.00706247	0.137653			850	850	0.343809	-0.00798953	0.116072			850		-0.98289	ns	AG-AA: 10.1, P=0.018
739	730	0.180081	-0.00974383	0.251419						730	-1.009		0.178385	-0.00991164	0.132635				-0.98903	730	0.188368	-0.0106131	0.131046						730	-0.99109		730	0.182234	-0.0102648	0.111452			730	730	0.182265	-0.010096	0.103439			730		-0.98697	ns	AG-AA: 10.4, P=0.021
1255	1235	0.453651	-0.00445124	0.366207						1235	-0.9942		0.458551	-0.0009653	0.249337				-0.97984	1235	0.470777	-0.0102724	0.141495						1235	-1.0154		1235	0.460812	-0.00563828	0.150738			1235	1235	0.460975	-0.00528222	0.145554			1235		-1.023	ns	AG-AA: 10.5, P=0.021
3406	3359	0.144701	0.10359	0.000559182	Positive				0.0178023	3359	-1.0275		0.0512153	0.00874219	0.446444				-1.0111	3359	0.167615	0.045665	0.236108						3359	-1.033		3359	0.117188	0.0335144	0.32675			3359	3359	0.120907	0.0632401	0.0792415			3359		-0.81331	ns	AG-AA: 10.8, P=0.008
3501	3451									3451										3451	0.188368	-0.0106131	0.131046						3451	-0.99838		3451						3451	3451						3451			ns	AG-AA: 10.8, P=0.016
373	367	0.303568	0.00939351	0.324328						367	-0.99109		0.219618	-0.00253797	0.230097				-1.022	367	0.280194	0.0406442	0.2645						367	-1.0559		367	0.268238	0.0192236	0.497313			367	367	0.267607	0.0169082	0.497855			367		-1.0364	ns	AG-AA: 11.2, P=0.0124
3208	3163	0.128028	-0.00203078	0.416874						3163	-1.0036		0.108073	-0.00951173	0.148403				-0.99733	3163	0.136767	-0.00686304	0.191618						3163	-1.0079		3163	0.123975	-0.00807437	0.121968			3163	3163	0.124232	-0.00599053	0.14568			3163		-1.0165	ns	AG-AA: -11.2, P=0.023
3790	3739	0.332736	-0.00866636	0.281324						3739	-1.033		0.336372	-0.00759253	0.159898				-1.0026	3739	0.35021	-0.0105437	0.123893						3739	-0.988		3739	0.339722	-0.00906564	0.113461			3739	3739	0.339762	-0.00894711	0.105344			3739		-1.01	ns	AG-AA: 11.4, P=0.008
684	675	0.392803	-0.00026045	0.446166						675	-1.023		0.504164	0.0798325	0.106641				-1.0286	675	0.506274	0.141835	0.0205828	Positive	0.0206	1			675	-0.93798		675	0.486784	0.115529	0.0382512	Positive	1	675	675	0.468134	0.0802923	0.0431947	Positive	1	675		-0.99316	ns	AG-AA: 11.6, P=0.012
3739	3689	0.384459	-0.0017758	0.41106						3689	-1.0443		0.494358	0.128099	0.0372557	Positive			-0.95415	3689	0.496037	0.0727826	0.106361						3689	-1.0512		3689	0.475456	0.105305	0.0462831	Positive	1	3689	3689	0.458518	0.0722543	0.0581611			3689		-1.0948	ns	AG-AA: 11.7, P=0.006
1748	1725	0.495393	-0.00682903	0.317128						1725	-1.0421		0.495443	-0.00698527	0.16502				-0.99109	1725	0.489142	-0.0106345	0.13135						1725	-0.98493		1725	0.493017	-0.0087818	0.11196			1725	1725	0.493335	-0.008131	0.111964			1725		-1.0015	ns	AG-AA: 11.7, P=0.023
327	321	0.500004	-0.00972448	0.250833						321	-0.95899		0.5	0.0265351	0.382609				-1.0443	321	0.494051	0.0160109	0.475768						321	-1.0606		321	0.503112	0.0209754	0.481925			321	321	0.498053	0.0110302	0.413107			321		-1.0489	ns	AG-AA: 11.8, P=0.029
3516	3466	0.103373	0.0605493	0.0245705	Positive				0.0545302	3466	-1.0176		0.183811	0.142186	0.0232004	Positive			-0.80584	3466	0.239534	0.0172738	0.483931						3466	-1.023		3466	0.178973	0.0871505	0.0816727			3466	3466	0.175651	0.0698864	0.0556268			3466		-0.93425	ns	AG-AA: 12.8, P=0.006
2348	2316	0.188638	-0.00773806	0.296787						2316	-1.0068		0.229167	0.0129187	0.452043				-1.0198	2316	0.245051	-0.00047488	0.266113						2316	-0.97782		2316	0.222107	0.00718876	0.354754			2316	2316	0.22099	0.00216792	0.263603			2316		-1.0026	ns	AG-AA: 13.1, P=0.002
199	198	0.499908	0.00712897	0.364708						198	-1.0241		0.492188	-0.00495684	0.194082				-1.0455	198	0.499981	-0.00713019	0.168076						198	-1.0015		198	0.495173	-0.00603212	0.142033			198	198	0.497335	-0.00165897	0.195933			198		-1.01	ns	AG-AA: 13.5, P=0.0064
3542	3492	0.103373	0.0605493	0.0245705	Positive				0.0545302	3492	-1.0133		0.030816	-0.00696812	0.257532				-0.98697	3492	0.1119	0.0400471	0.252444						3492	-1.0559		3492	0.0803658	0.0250219	0.418273			3492	3492	0.0818373	0.0425526	0.176061			3492		-0.93332	ns	AG-AA: 13.7, P=0.003
2355	2323	0.507731	0.021016	0.170787						2323	-0.94363		0.457465	0.0951763	0.0764801				-1.0582	2323	0.530174	0.216069	0.00382859	Positive	0.0038	0.0741216			2323	-0.69595		2323	0.520489	0.150602	0.0259857	Positive	1	2323	2323	0.498268	0.112721	0.0135676	Positive	1	2323		-0.81106	ns	AG-AA: 13.7, P=0.009
228	226	0.467575	-0.00977422	0.254119						226	-1.0409		0.436624	0.00848892	0.388135				-1.0835	226	0.445961	0.017862	0.462237						226	-1.0582		226	0.453342	0.0125901	0.419766			226	226	0.45005	0.00536688	0.309643			226		-0.99109	ns	AG-AA: 14.0, P=0.046
3469	3420	0.392902	0.0414384	0.0637527						3420	-0.99316		0.34375	0.00095694	0.286475				-1.0068	3420	0.414544	0.00488068	0.324376						3420	-1.033		3420	0.378573	0.00309397	0.281623			3420	3420	0.383571	0.0160849	0.492807			3420		-1.0133	ns	AG-AA: -14.2, P=0.044
403	397	0.189352	-0.00015234	0.471421						397	-1.0297		0.256944	0.0509246	0.218249				-1.0364	397	0.283359	0.0125726	0.460798						397	-1.0432		397	0.246326	0.0350166	0.335506			397	397	0.243293	0.0229873	0.411166			397		-1.0885	ns	AG-AA: 14.3, P=0.00043
3827	3775	0.385905	0.00575582	0.422589						3775	-1.0409		0.40625	0.0221322	0.426482				-1.0154	3775	0.43276	-0.00770286	0.158554						3775	-1.0058		3775	0.408657	0.0073611	0.329347			3775	3775	0.40832	0.00654177	0.330907			3775		-1.0512	ns	AG-AA: 14.5, P=0.00001
3404	3358	0.408028	-0.00491035	0.342067						3358	-0.96388		0.380208	-0.0102379	0.124179				-1.0252	3358	0.403986	-0.00207497	0.222004						3358	-1.0275		3358	0.397162	-0.00613307	0.142949			3358	3358	0.397342	-0.00567872	0.138041			3358		-1.0187	ns	AG-AA: 15.2, P=0.043
2087	2060	0.0714408	0.00278574	0.474145						2060	-0.9942		0.182726	0.0380798	0.294466				-1.0026	2060	0.161983	0.0861495	0.0790514						2060	-1.0264		2060	0.142569	0.0752986	0.102491			2060	2060	0.13887	0.0506715	0.125667			2060		-1.096	ns	AG-AA: 18.3, P=0.047
3454	3405	0.463988	-0.0123851	0.199998						3405	-1.0143		0.500058	0.0336946	0.319563				-1.0165	3405	0.500028	0.0147619	0.499272						3405	-1.0319		3405	0.495189	0.0269008	0.400446			3405	3405	0.489526	0.0156445	0.498285			3405		-1.0319	ns	AG-AA: 18.5, P=0.025
1149	1130	0.432236	-0.0101542	0.232677						1130	-0.95705		0.40408	0.0114535	0.437592				-1.0308	1130	0.395894	0.00543176	0.327985						1130	-1.0421		1130	0.413167	0.00789783	0.335185			1130	1130	0.410727	0.00200492	0.253526			1130		-1.0122	ns	AG-AA: 20.0, P=0.009 <5 AA
870	861	0.0412189	-0.0106347	0.223677						861	-1.0047		0.110677	0.0380186	0.284871				-0.9839	861	0.111705	0.0368779	0.273165						861	-1.0582		861	0.0897029	0.0489552	0.196845			861	861	0.0879522	0.0300245	0.292663			861		-1.0738	ns	AG-AA: 24.5, P=0.006
867	858	0.387931	-0.0100124	0.230425						858	-1.0677		0.351997	0.0147057	0.489169				-1.0443	858	0.341514	0.00747413	0.388631						858	-1.0068		858	0.362864	0.0102191	0.403325			858	858	0.360465	0.00363143	0.278297			858		-1.0432	ns	AG-AA: 8.9, P=0.044
3901	3849	0.401615	0.00973585	0.341169						3849	-1.009		0.353299	-0.0105263	0.123583				-1.0079	3849	0.401615	0.00973585	0.391234						3849	-1.0154		3849	0.384032	-4.094e-05	0.229341			3849	3849	0.385379	0.00345438	0.274773			3849		-0.98595	ns	AG-AA: 9.1, P=0.037
2627	2593	0.211571	-0.0075125	0.308918						2593	-1.0026		0.217367	-0.00924255	0.139887				-1.0005	2593	0.196653	-0.0102939	0.131333						2593	-0.9748		2593	0.208403	-0.00975459	0.115522			2593	2593	0.208556	-0.00901372	0.112107			2593		-0.9629	ns	AG-AA: 9.4, P=0.038
1188	1169	0.305293	0.00757702	0.35647						1169	-0.99006		0.280581	-0.00528799	0.191802				-1.0187	1169	0.326907	-0.00665413	0.173038						1169	-1.0319		1169	0.302809	-0.00601169	0.137153			1169	1169	0.304163	-0.0015341	0.198282			1169		-1.0209	ns	AG-AA: 9.6, P=0.029
2404	2372	0.41563	0.0319308	0.096709						2372	-0.97984		0.40625	0.0221322	0.426482				-1.0559	2372	0.450296	-0.00993392	0.140029						2372	-0.988		2372	0.420468	0.00573572	0.302248			2372	2372	0.424007	0.014036	0.470335			2372		-1.0198	ns	AG-AA: 9.6, P=0.042
1200	1181	0.253503	0.00686811	0.385896						1181	1.3411									1181									1181			1181						1181	1181						1181			ns	AG-AA: 9.6, P=0.042
1307	1287	0.445367	0.00567397	0.402811						1287	-1.0466		0.362617	0.0232373	0.413013				-1.0455	1287	0.416638	0.0818437	0.0961609						1287	-1.0058		1287	0.414055	0.050721	0.22968			1287	1287	0.408159	0.03701	0.228126			1287		-1.122	ns	AG-AA: 9.6, P=0.044
614	605									605										605	0.145985	-0.00298808	0.253277						605	-1.0047		605						605	605						605			ns	AG-AA: 9.9, P=0.036
1269	1249	0.393437	-0.00707823	0.291922						1249	-1.0241		0.453125	0.0439201	0.245058				-1.1037	1249	0.460486	0.0204481	0.422118						1249	-1.0665		1249	0.441734	0.0336706	0.334996			1249	1249	0.435783	0.0204736	0.426262			1249		-1.1341	ns	AG-GG: 10.3, P=0.029
3669	3619	0.456726	-0.00992635	0.244825						3619	-1.0176		0.513021	0.066631	0.158623				-1.0353	3619	0.511705	0.0533264	0.185025						3619	-1.0501		3619	0.505695	0.0609901	0.180945			3619	3619	0.493939	0.0386405	0.210418			3619		-1.1037	ns	AG-GG: 10.4, P=0.023
700	691	0.451931	-0.00263164	0.408619						691	-0.96882		0.496094	0.0533499	0.197417				-1.0594	691	0.497508	0.0172838	0.463544						691	-1.0948		691	0.488267	0.0362866	0.30202			691	691	0.481948	0.0236517	0.371281			691		-1.086	ns	AG-GG: 10.6, P=0.019
3598	3548	0.118591	-0.00636919	0.322346						3548	-1.0187		0.145399	0.00832679	0.412093				-0.98903	3548	0.163374	-0.00518346	0.220457						3548	-0.9718		3548	0.142905	0.0021961	0.267526			3548	3548	0.14247	-0.0008496	0.22218			3548		-0.98697	ns	AG-GG: 11.1, P=0.033
421	415	0.0815937	0.0122602	0.286253						415	-0.9839		0.0407986	-0.0105263	0.151314				-0.97681	415	0.0815937	0.0122602	0.49566						415	-0.99629		415	0.0675889	0.00309376	0.269036			415	415	0.0678969	0.00761507	0.383879			415		-1.0252	ns	AG-GG: 11.1, P=0.0465
513	507	0.0815937	0.0122602	0.286253						507	-1.0264		0.0407986	-0.0105263	0.151314				-1.0047	507	0.0815937	0.0122602	0.49566						507	-1.0286		507	0.0675889	0.00309376	0.269036			507	507	0.0678969	0.00761507	0.383879			507		-1.0252	ns	AG-GG: 11.1, P=0.047
3885	3833	0.492216	-0.00984061	0.251379						3833	-1.033		0.492405	-0.00963559	0.133234				-1.0478	3833	0.49446	-0.010637	0.128029						3833	-0.99109		3833	0.492979	-0.0101315	0.098141			3833	3833	0.493025	-0.0100357	0.0922488			3833		-1.0005	ns	AG-GG: 11.1, P=0.049
3514	3464	0.220724	-0.0106071	0.243998						3464	-1.0187		0.273438	0.00912281	0.402258				-1.0421	3464	0.275537	0.00746505	0.381855						3464	-1.0432		3464	0.258331	0.00947984	0.366282			3464	3464	0.256631	0.002919	0.262272			3464		-1.0443	ns	AG-GG: 12.1, P=0.004
1053	1039	0.38374	0.0215734	0.183331						1039	-1.01		0.468533	0.124273	0.0414035	Positive			-0.97782	1039	0.480406	0.0302439	0.313539									1039	0.454016	0.0811099	0.0915924			1039	1039	0.444422	0.0612733	0.086643			1039		-1.0935	ns	AG-GG: 12.2, P=0.002
1659	1636	0.128028	-0.00203078	0.416874						1636	-0.96192		0.117405	-0.00679054	0.183889				-1.0432	1636	0.145505	-0.00960742	0.15628						1636	-0.9748		1636	0.130006	-0.00830614	0.120298			1636	1636	0.130267	-0.00628124	0.142695			1636		-0.98187	ns	AG-GG: 12.3, P=0.011
3289	3243	0.136698	-0.00782723	0.283031						3243	-1.0154		0.0920139	0.047865	0.211448				-1.0264	3243	0.0724019	0.0291875	0.314892						3243	-1.0264		3243	0.101583	0.0301852	0.366266			3243	3243	0.100351	0.0182762	0.456283			3243		-1.0353	ns	AG-GG: 12.4, P=0.025
3629	3579	0.167615	0.045665	0.0416963	Positive				0.0562638	3579	-0.34858		0.184896	0.0612305	0.162832				-1.0547	3579	0.251461	-0.00934424	0.142731						3579	-1.0264		3579	0.200448	0.023667	0.380066			3579	3579	0.201287	0.0277343	0.324288			3579		-1.0364	ns	AG-GG: 12.6, P=0.002
832	823	0.458837	-0.0105034	0.234181						823	-1.0015		0.485589	0.0048248	0.343049				-0.99524	823	0.484688	0.00891996	0.432567						823	-1.0209		823	0.479179	0.00708872	0.347722			823	823	0.476436	0.00137261	0.249742			823		-1.0058	ns	AG-GG: 12.8, P=0.047
2452	2420	0.478116	0.00012611	0.49082						2420	-0.98595		0.421007	0.0269778	0.379212				-1.0835	2420	0.458957	0.074271	0.112586						2420	-1.0973		2420	0.459819	0.0486957	0.211066			2420	2420	0.452569	0.0334569	0.263272			2420		-1.0811	ns	AG-GG: 13.9, P=0.002
1561	1538	0.401615	0.00973585	0.341169						1538	-1.0489		0.268663	0.0813026	0.106164				-1.0559	1538	0.343967	0.167514	0.00718657	Positive	0.0072	1			1538	-0.80287		1538	0.349155	0.111944	0.0602806			1538	1538	0.337818	0.0821409	0.0504721			1538		-0.82241	ns	AG-GG: 19.6, P=0.0091
3269	3224	0.373476	-0.00455226	0.351535						3224	-1.0176		0.414062	-0.00628931	0.171144				-1.0398	3224	0.396707	0.00958304	0.387701						3224	-1.0443		3224	0.39566	0.00168893	0.251274			3224	3224	0.394807	-0.00046786	0.211			3224		-0.99524	ns	AG-GG: 23.6, P=0.032
990	977	0.258696	-0.0104305	0.234823						977	-1.0143		0.292318	-0.00452467	0.20184				-1.0058	977	0.288232	-0.00222756	0.233145						977	-1.0079		977	0.280464	-0.00314484	0.174862			977	977	0.279793	-0.00554949	0.142186			977		-1.022	ns	AG-GG: 9.1, P=0.023
1670	1647	0.190509	0.0120383	0.287229						1647	-1.0547		0.233073	0.0463981	0.248557				-1.009	1647	0.274281	-0.00171955	0.240665						1647	-0.97782		1647	0.233827	0.0232647	0.437811			1647	1647	0.232646	0.0183044	0.472734			1647		-1.0432	ns	AG-GG: 9.3, P=0.023
648	639	0.188541	-0.00873716	0.275063						639	-1.0478		0.122613	0.0789008	0.0992957				-1.0047	639	0.103373	0.0605493	0.148958						639	-1.0341		639	0.141031	0.0545165	0.181837			639	639	0.138139	0.0347227	0.246384			639		-1.0122	ns	AG-GG: 9.3, P=0.047
3837	3785	0.1119	0.0400471	0.0708149						3785	-0.96487		0.030816	-0.00696812	0.257532				-0.9748	3785	0.103373	0.0605493	0.148958						3785	-1.0275		3785	0.0811917	0.0349393	0.305414			3785	3785	0.0818373	0.0425526	0.176061			3785		-0.99838	ns	AG-GG: 9.3, P=0.048
473	467	0.164428	0.0076317	0.377819						467	-1.0143		0.108073	-0.00951173	0.148403				-0.98289	467	0.156353	0.0166192	0.460013						467	-1.0341		467	0.14255	0.00459719	0.304778			467	467	0.142822	0.00649698	0.343874			467		-1.0252	ns	AG-GG: 9.6, P=0.028
1252	1232	0.465461	-0.0102555	0.243151						1232	-0.99629		0.458333	-0.00669856	0.1693				-0.99524	1232	0.45381	-0.00884721	0.154406						1232	-0.99109		1232	0.459574	-0.00777786	0.124484			1232	1232	0.459202	-0.00859465	0.105468			1232		-0.98697	ns	AG-GG: 9.6, P=0.040
1128	1110	0.458482	0.019428	0.178995						1110	-0.988		0.361786	0.0220762	0.425119				-1.0122	1110	0.437175	0.108666	0.0647199						1110	-1.0015		1110	0.426103	0.0670631	0.148272			1110	1110	0.420105	0.0537422	0.11435			1110		-1.0319	ns	AG-GG: 9.8, P=0.039
984	971	0.474176	-0.00640979	0.332134						971	-1.0409		0.464844	0.00858027	0.392255				-1.0559	971	0.447971	-0.00517794	0.20273						971	-1.0264		971	0.463573	0.0017095	0.257293			971	971	0.462355	-0.00092031	0.208861			971		-1.0176	ns	AG-GG: 9.9, P=0.030
1747	1724	0.445961	0.017862	0.20216						1724	-0.98187		0.299479	0.135927	0.0265007	Positive			-0.96684	1724	0.395762	0.251655	0.00180676	Positive	0.0018	0.00513153			1724	-0.11023		1724	0.400007	0.173201	0.0125522	Positive	1	1724	1724	0.380086	0.129868	0.00764044	Positive	0.550257	1724		-0.14181	ns	AG-GG: 9.9, P=0.035
2446	2414	0.416106	-0.00883454	0.257221						2414	-1.0398		0.404297	-0.0105263	0.119188				-0.95222	2414	0.416106	-0.00883454	0.136983						2414	-0.99943		2414	0.412024	-0.00968053	0.0979196			2414	2414	0.412141	-0.00939495	0.0982174			2414		-0.96388	ns	CC-AA: 12.8, P=0.05
887	878	0.442656	0.00302017	0.462071						878	-0.87432		0.497179	0.0212318	0.435685				-1.0618	878	0.496037	0.0727826	0.106361						878	-1.0275		878	0.486015	0.047954	0.21844			878	878	0.478669	0.033343	0.251846			878		-1.0725	ns	CC-AA: 13.6, P=0.039
190	189	0.499237	0.137852	0.000896758	Positive				0.0202765	189	-1.023		0.488715	0.118706	0.0451832	Positive			-0.96192	189	0.499995	-0.00976219	0.134366						189	-0.99109		189	0.482272	0.0560407	0.173532			189	189	0.496018	0.0822012	0.041919	Positive	1	189		-0.68362	ns	CC-AA: 13.8, P = 0.027
340	334	0.504743	0.0263186	0.126124						334	-1.0015		0.476128	-0.010296	0.127828				-0.99943	334	0.504324	0.0208948	0.428						334	-1.0701		334	0.491454	0.00553924	0.312151			334	334	0.494959	0.0125821	0.442138			334		-0.9839	ns	CC-AA: 14.8, P=0.0069
3245	3200	0.482542	0.0185868	0.178233						3200	-1.0143		0.483724	0.0121414	0.451318				-1.0547	3200	0.446855	-0.0101986	0.135614						3200	-0.98187		3200	0.46833	0.00145606	0.256691			3200	3200	0.471094	0.00731376	0.354918			3200		-0.988	ns	CC-AA: 14.8, P=0.018
810	801	0.473911	0.0142042	0.232031						801	-1.0143		0.493924	-0.00852835	0.146083				-1.0068	801	0.485251	0.0297072	0.320423						801	-1.0848		801	0.483849	0.010466	0.398309			801	801	0.48436	0.011511	0.427421			801		-0.97081	ns	CC-AA: 16.0, P=0.023
337	331	0.376358	0.010889	0.322118						331	-0.99733		0.309028	0.19385	0.00471534	Positive	0.00337217		-0.74309	331	0.225688	0.104668	0.085964						331	-0.99629		331	0.315839	0.131221	0.0296992	Positive	1	331	331	0.303819	0.096849	0.0247915	Positive	1	331		-0.75733	ns	CC-AA: 22.0, P=0.046
1148	1129	0.300936	-0.00806197	0.287556						1129	-1.033		0.273438	0.00912281	0.402258				-0.99838	1129	0.252327	-0.00245182	0.236547						1129	-1.0455		1129	0.276544	0.0029305	0.262121			1129	1129	0.275569	-0.00059719	0.208943			1129		-1.0387	ns	CC-AA: 30.5, P=0.046 <5 CC
1446	1426	0.448329	-0.00355187	0.384939						1426	-0.99109		0.533854	0.117843	0.0613078				-1.0264	1426	0.54809	0.174058	0.0142853	Positive	0.0143	1			1426	-0.83711		1426	0.536923	0.147182	0.0319127	Positive	1	1426	1426	0.510212	0.102535	0.0214594	Positive	1	1426		-0.93611	ns	CC-AC: 10.0, P=0.019
3281	3236	0.280262	-0.00953402	0.24994						3236	-1.0026		0.351997	0.0147057	0.489169				-1.0421	3236	0.344631	0.0256601	0.383278						3236	-1.0478		3236	0.329128	0.0218567	0.450391			3236	3236	0.325727	0.0116427	0.414139			3236		-1.0443	ns	CC-AC: 12.0, P=0.025
1215	1195	0.163374	-0.00518346	0.341871						1195	-1.0264		0.227865	0.00150376	0.287518				-1.0571	1195	0.208102	0.0218408	0.428931						1195	-1.022		1195	0.201135	0.0129291	0.470353			1195	1195	0.199875	0.00670373	0.350287			1195		-1.0398	ns	CC-AC: 12.3, P=0.017
439	433	0.0414522	0.00062932	0.480461						433	-1.0058		0.0818142	0.0377216	0.268845				-1.0198	433	0.100559	0.00625562	0.399886						433	-1.0122		433	0.0754173	0.0270094	0.386546			433	433	0.0746403	0.0168816	0.459103			433		-1.0653	ns	CC-AC: 17.5, P=0.020
1495	1474	0.340835	0.00353859	0.439163						1474	-0.9728		0.364583	-0.00932331	0.138836				-1.0571	1474	0.327424	-0.00343412	0.219542						1474	-0.99316		1474	0.343222	-0.00653612	0.143833			1474	1474	0.344344	-0.00325828	0.176057			1474		-0.9728	ns	CC-AC: 9.4, P=0.041
1650	1627	0.290169	-0.00720203	0.299979						1627	-1.0264		0.358586	0.00708084	0.379029				-0.99006	1627	0.344631	0.0256601	0.383278						1627	-1.063		1627	0.334009	0.0176027	0.498481			1627	1627	0.331264	0.00946191	0.376982			1627		-1.0848	ns	CC-AC: 9.5, P=0.015
1352	1332	0.236999	-0.00407724	0.384744						1332	-1.0026		0.177734	0.0783112	0.109978				-1.0079	1332	0.140197	0.0423962	0.245299						1332	-1.0897		1332	0.18829	0.0513253	0.178422			1332	1332	0.184978	0.0343409	0.248087			1332		-1.01	ns	CC-AC: 9.6, P=0.027
3755	3705	0.49863	-0.00518804	0.353915						3705	-1.0176		0.516927	0.066048	0.165539				-1.0774	3705	0.502691	0.0322479	0.311331						3705	-1.0432		3705	0.515348	0.0489243	0.251692			3705	3705	0.506185	0.0317083	0.283712			3705		-1.0677	ns	GG-AA: 10.5, P=0.043
3737	3687	0.466618	-0.00525354	0.356689						3687	-1.0559		0.369792	0.174796	0.0152373	Positive			-0.83555	3687	0.409663	0.226888	0.0062987	Positive	0.0063	0.856825			3687	-0.5183		3687	0.441534	0.176867	0.00364177	Positive	0.00467522	3687	3687	0.415244	0.124751	0.0073326	Positive	0.446866	3687		-0.50766	ns	GG-AA: 12.2, P=0.025
3736	3686	0.489747	-0.00701608	0.314885						3686	-0.9839		0.436343	0.120478	0.0381095	Positive			-1.0068	3686	0.463413	0.160519	0.0198387	Positive	0.0198	1			3686	-0.876		3686	0.484959	0.13011	0.0274297	Positive	1	3686	3686	0.463341	0.0895239	0.0332091	Positive	1	3686		-0.97782	ns	GG-AA: 12.5, P=0.022
3753	3703	0.434573	0.00069546	0.48111						3703	-1.0036		0.417969	-0.00816527	0.146657				-1.0047	3703	0.444013	-0.00725446	0.171562						3703	-0.99524		3703	0.430932	-0.00769974	0.118332			3703	3703	0.432131	-0.0049053	0.151703			3703		-0.98289	ns	GG-AA: 13.0, P=0.033
1429	1409	0.51632	0.0957667	0.00502715	Positive				0.0347817	1409	-0.99316		0.513889	0.0748222	0.13036				-1.0774	1409	0.436262	-0.00921209	0.141745						1409	-0.99213		1409	0.478324	0.036394	0.292304			1409	1409	0.488949	0.0573334	0.101142			1409		-0.90172	ns	GG-AA: 13.2, P=0.034
511	505	0.464367	-0.00273022	0.416123						505	-1.0133		0.434028	-0.00825263	0.147346				-1.0154	505	0.4576	0.00786494	0.407793						505	-1.0308		505	0.452265	-0.00021749	0.22183			505	505	0.451924	-0.00097183	0.20468			505		-0.9839	ns	GG-AA: 13.3, P=0.016
3748	3698	0.481203	0.00348376	0.431395						3698	-1.0241		0.481771	0.00403983	0.331055				-1.01	3698	0.492022	-0.0106359	0.12969						3698	-0.99316		3698	0.483941	-0.00325333	0.186319			3698	3698	0.484996	-0.00107077	0.207873			3698		-0.98289	ns	GG-AA: 14.2, P=0.031
3244	3199	0.481473	0.024165	0.127815						3199	-1.023		0.483724	0.0121414	0.451318				-1.0143	3199	0.44357	-0.00926056	0.145383						3199	-1.0122		3199	0.466078	0.00195432	0.263208			3199	3199	0.469643	0.00953197	0.395065			3199		-1.0501	ns	GG-AA: 14.5, P=0.020
638	629	0.504743	0.0263186	0.126124						629	-0.99733		0.474814	-0.0340846	0.00441485	Positive	0.0020306		-1.0176	629	0.504694	0.00165605	0.293979						629	-0.99838		629	0.487783	-0.0156617	0.0544811			629	629	0.503008	0.0150784	0.480771			629		-1.0036	ns	GG-AA: 14.8, P=0.0069
743	734	0.501847	0.00773608	0.354558						734	-1.0058		0.499783	-0.0105263	0.119472				-1.0015	734	0.501847	0.00773608	0.393563						734	-1.0501		734	0.499616	-0.00145115	0.198614			734	734	0.501132	0.00157976	0.245345			734		-1.0209	ns	GG-AA: 15.0, P=0.0036
295	290	0.382782	-0.0105709	0.220547						290	-1.0036		0.375217	-0.0093574	0.13702				-0.96585	290	0.372479	-0.00996764	0.124933						290	-1.0143		290	0.376933	-0.00966591	0.108133			290	290	0.376821	-0.00996489	0.0896155			290		-1.0047	ns	GG-AA: 15.4, P=0.012
3762	3712	0.368663	-0.00139618	0.427435						3712	-1.0198		0.332899	0.0451383	0.248778				-1.0241	3712	0.290033	0.0102088	0.430984						3712	-1.0341		3712	0.333509	0.0264623	0.395998			3712	3712	0.330573	0.0178146	0.487421			3712		-1.0885	ns	GG-AA: 15.5, P=0.023
3731	3681	0.498301	0.00067476	0.494556						3681	-0.98697		0.501736	0.00717538	0.369794				-1.0364	3681	0.514187	0.0451258	0.230401						3681	-1.0582		3681	0.50899	0.026104	0.431212			3681	3681	0.504711	0.0178481	0.474063			3681		-1.0286	ns	GG-AA: 15.7, P=0.004
3794	3743	0.434895	0.0783636	0.00981227	Positive				0.0394668	3743	-1.0005		0.418186	0.0565974	0.185001				-1.1024	3743	0.471114	-0.00883117	0.160337						3743	-1.0198		3743	0.433453	0.0231128	0.453272			3743	3743	0.441338	0.0405662	0.198881			3743		-0.9728	ns	GG-AA: 15.7, P=0.042
2341	2310	0.453434	-0.0105203	0.230801						2310	-0.9942		0.460938	-0.00838537	0.148108				-0.9839	2310	0.462834	-0.00938842	0.150539						2310	-1.0375		2310	0.459324	-0.00887306	0.112323			2310	2310	0.459076	-0.00941811	0.0968858			2310		-0.9728	ns	GG-AA: 15.8, P=0.006
843	834	0.496939	0.0346068	0.0788331						834	-1.023		0.498047	0.00356381	0.318202				-1.0594	834	0.470253	-0.0013276	0.272569						834	-1.0409		834	0.482947	0.00124547	0.253485			834	834	0.488431	0.0124592	0.442718			834		-0.99213	ns	GG-AA: 16.2, P=0.014
2409	2377	0.197198	-0.00474638	0.368475						2377	-0.9241		0.127604	0.010956	0.450669				-0.99629	2377	0.157944	0.0366801	0.285243						2377	-0.99838		2377	0.162084	0.0207747	0.431627			2377	2377	0.160797	0.0129374	0.45805			2377		-1.1193	ns	GG-AA: 17.5, P=0.046 3AA 6AG 38GG
1034	1021	0.501364	-0.00504867	0.355293						1021	-1.0122		0.500887	-0.00706161	0.160341				-0.98493	1021	0.498676	-0.0103906	0.127892						1021	-1.0187		1021	0.499702	-0.00872211	0.109015			1021	1021	0.500302	-0.00751242	0.117633			1021		-0.96094	ns	GG-AA: 18.6, P=0.003
1720	1697	0.421583	0.0383499	0.067379						1697	-1.0241		0.283203	0.0281912	0.374634				-1.0364	1697	0.39205	0.14679	0.0253246	Positive	0.0253	1			1697	-0.91415		1697	0.370312	0.0868317	0.105158			1697	1697	0.365255	0.0741886	0.0624635			1697		-0.94458	ns	GG-AA: 19.5, P=0.0008
587	578	0.334131	-0.00020603	0.479148						578	-1.0036		0.310113	0.0248315	0.400582				-1.0689	578	0.266963	-0.00282466	0.226382						578	-0.98289		578	0.304794	0.0109817	0.379319			578	578	0.303777	0.00767219	0.347922			578		-1.0547	ns	GG-AA: 20.7, P=0.017
792	783	0.3727	-0.00875328	0.259683						783	-1.0058		0.320312	0.0473256	0.235906				-1.1088	783	0.299804	0.0294437	0.330688						783	-1.0409		783	0.335721	0.0350162	0.316605			783	783	0.330931	0.02105	0.439682			783		-1.1037	ns	GG-AA: 22.2, P=0.044
3377	3331	0.345076	-0.0065307	0.323862						3331	-1.0165		0.34809	-0.0076913	0.158806				-1.0341	3331	0.326279	-0.0105202	0.123943						3331	-0.98903		3331	0.339556	-0.00905709	0.113526			3331	3331	0.339844	-0.00820085	0.113398			3331		-0.99629	ns	GG-AA: 31.2, P=0.039
777	768	0.376487	-0.00825466	0.269207						768	-0.99733		0.307123	0.103244	0.063141				-1.0432	768	0.277298	0.0721449	0.119804						768	-1.0375		768	0.329101	0.0762694	0.113346			768	768	0.320382	0.0511303	0.14663			768		-1.0677	ns	GG-AA:16.4, P=0.038
220	218	0.503616	0.0118828	0.282358						218	-1.0068		0.490885	0.0701103	0.128155				-1.0512	218	0.536812	0.163187	0.0161746	Positive	0.0162	1			218	-0.90524		218	0.528304	0.114655	0.059959			218	218	0.51034	0.083491	0.0405609	Positive	1	218		-0.988	ns	GG-AG: 10.0, P=0.041
950	938	0.412069	-0.00715781	0.292364						938	-0.9718		0.418837	-0.00398146	0.202108				-1.0026	938	0.432236	-0.0101542	0.128731						938	-0.99006		938	0.42107	-0.00704635	0.125249			938	938	0.421044	-0.00710767	0.12519			938		-1.0198	ns	GG-AG: 10.3, P=0.042
3804	3752	0.441112	0.0129677	0.269604						3752	-0.97681		0.414062	-0.00628931	0.171144				-1.0198	3752	0.451931	-0.00263164	0.24237						3752	-1.022		3752	0.433089	-0.00440151	0.157526			3752	3752	0.435614	0.00142184	0.245531			3752		-1.0068	ns	GG-AG: 10.7, P=0.018
622	613	0.332736	-0.00866636	0.281324						613	-1.0582		0.355252	0.00058515	0.27842				-1.0241	613	0.367663	-0.00687385	0.164112						613	-1.0176		613	0.352571	-0.00298245	0.195293			613	613	0.351902	-0.00488958	0.151941			613		-0.99213	ns	GG-AG: 10.7, P=0.021
2047	2020	0.252651	-0.0111175	0.223887						2020	-0.99524		0.250474	-0.0109956	0.114056				-0.9718	2020	0.251307	-0.0106008	0.127861						2020	-0.98595		2020	0.251502	-0.0107917	0.0966213			2020	2020	0.251476	-0.0108963	0.0848418			2020		-0.9629	ns	GG-AG: 10.9, P=0.025
3416	3369	0.492022	-0.0106359	0.234837						3369	-1.0398		0.527344	0.141053	0.0344974	Positive			-1.022	3369	0.52747	0.142358	0.025547	Positive	0.0255	1			3369	-0.95705		3369	0.542059	0.137582	0.039239	Positive	1	3369	3369	0.515746	0.0935832	0.0286755	Positive	1	3369		-0.97984	ns	GG-AG: 10.9, P=0.029
1826	1800	0.0907833	0.00117739	0.499453						1800	-1.0015		0.0507812	-0.00836707	0.17222				-1.0264	1800	0.0815937	0.0122602	0.49566						1800	-1.0264		1800	0.0742722	0.002609	0.258401			1800	1800	0.0743012	0.00299935	0.292131			1800		-1.0512	ns	GG-AG: 10.9, P=0.050
3663	3613	0.317731	0.0154964	0.220495						3613	-1.0176		0.532552	0.187338	0.0146903	Positive			-0.81558	3613	0.545119	0.306445	0.00110896	Positive	0.0011	0.00245182			3613	0.78971		3613	0.508134	0.262482	0.00214595	Positive	0.000568579	3613	3613	0.465402	0.194766	0.000239693	Positive	1.84908e-05	3613		0.022767	ns	GG-AG: 10.94, P=0.0266
1485	1464	0.23693	-0.0111074	0.23006						1464	-1.0133		0.212138	-0.00604421	0.180923				-1.0165	1464	0.213383	-0.00512195	0.196688						1464	-1.0058		1464	0.221178	-0.00576772	0.159641			1464	1464	0.220803	-0.00747688	0.125767			1464		-1.0122	ns	GG-AG: 11.1, P=0.006
2107	2080	0.145874	-0.00443738	0.355191						2080	-0.94648		0.127604	0.010956	0.450669				-1.033	2080	0.0999707	-0.00567362	0.212511						2080	-0.97581		2080	0.124739	0.00249065	0.263105			2080	2080	0.124499	0.000567	0.240536			2080		-1.0501	ns	GG-AG: 11.1, P=0.045
696	687	0.489083	0.0268825	0.112461						687	-0.98187		0.538194	0.137997	0.0414666	Positive			-0.96585	687	0.507187	0.0321261	0.316479						687	-1.0198		687	0.522464	0.0872628	0.110725			687	687	0.511722	0.0681032	0.0692954			687		-0.97782	ns	GG-AG: 11.2, P=0.025
823	814	0.421109	0.0798213	0.00973301	Positive				0.0394668	814	-1.0241		0.411458	0.118454	0.0482868	Positive			-1.0198	814	0.27369	-0.00611138	0.177745						814	-0.99838		814	0.365493	0.0644635	0.165397			814	814	0.36898	0.0733027	0.0645105			814		-0.93705	ns	GG-AG: 11.3, P=0.003
3808	3756	0.334131	-0.00020603	0.479148						3756	-1.0341		0.293837	0.0525383	0.208469				-1.0353	3756	0.246769	0.0134446	0.469146						3756	-1.0432		3756	0.294513	0.0311936	0.370484			3756	3756	0.291619	0.0215819	0.422373			3756		-1.0762	ns	GG-AG: 11.4, P=0.025
414	408	0.50001	-0.00858074	0.275418						408	-0.99213		0.5	-0.0105263	0.119349				-0.99109	408	0.50001	-0.00858074	0.14902						408	-1.0241		408	0.499843	-0.00956348	0.100392			408	408	0.500004	-0.00923843	0.0991317			408		-0.99109	ns	GG-AG: 11.8, P=0.027
3653	3603	0.334131	-0.00020603	0.479148						3603	-0.95997		0.413194	0.0109686	0.42904				-1.0364	3603	0.394388	0.0489407	0.222059						3603	-1.0689		3603	0.384815	0.031288	0.366128			3603	3603	0.380673	0.0207469	0.435405			3603		-1.0689	ns	GG-AG: 12.3, P=0.001
2106	2079	0.49863	-0.00518804	0.353915						2079	-0.93798		0.498698	-0.00502955	0.189131				-1.0111	2079	0.499778	-0.0106394	0.124153						2079	-1.0068		2079	0.49861	-0.0078043	0.119507			2079	2079	0.499038	-0.00694145	0.124541			2079		-0.9728	ns	GG-AG: 12.3, P=0.013
3222	3177	0.492272	-0.00961077	0.256252						3177	-1.0409		0.498915	-0.00700991	0.162415				-1.0058	3177	0.498505	-0.00232216	0.239444						3177	-1.0036		3177	0.497376	-0.00467601	0.157461			3177	3177	0.496571	-0.00630582	0.13271			3177		-0.95899	ns	GG-AG: 12.3, P=0.028
1448	1428	0.33242	-0.0105798	0.240614						1428	-1.0209		0.360243	-0.00291693	0.225221				-1.009	1428	0.362628	-0.00431143	0.199829						1428	-0.9718		1428	0.352622	-0.00343488	0.188835			1428	1428	0.351797	-0.00578951	0.140446			1428		-1.0036	ns	GG-AG: 12.4, P=0.009
3863	3811	0.148017	0.0247842	0.155085						3811	-1.0176		0.130642	0.0574576	0.176252				-1.023	3811	0.0614016	-0.00287439	0.257898						3811	-1.0036		3811	0.113259	0.0311234	0.351244			3811	3811	0.113428	0.0325596	0.271674			3811		-1.1011	ns	GG-AG: 13.1, P=0.048
3601	3551	0.321076	-0.0038857	0.393995						3551	-0.97081		0.392361	0.0523521	0.216445				-1.0582	3551	0.408308	0.0192713	0.479401						3551	-1.0582		3551	0.379379	0.0382024	0.308063			3551	3551	0.37402	0.0244235	0.387197			3551		-1.0582	ns	GG-AG: 14.8, P=0.0003
316	310	0.184283	0.0364263	0.0746477						310	-0.99629		0.330295	0.0296424	0.352734				-1.0653	310	0.287382	0.140366	0.0242135	Positive	0.0242	1			310	-0.92593		310	0.273899	0.0922756	0.0698632			310	310	0.267508	0.0705887	0.0665662			310		-1.086	ns	GG-AG: 15.2, P=0.010
317	311	0.184283	0.0364263	0.0746477						311	-0.97883		0.330295	0.0296424	0.352734				-1.0618	311	0.287382	0.140366	0.0242135	Positive	0.0242	1			311	-0.85139		311	0.273899	0.0922756	0.0698632			311	311	0.267508	0.0705887	0.0665662			311		-1.0036	ns	GG-AG: 15.2, P=0.010
3642	3592	0.0513091	-0.00822061	0.277773						3592	-0.99109		0.0807292	0.0112054	0.459112				-1.0387	3592	0.0907138	-0.00021805	0.301747						3592	-0.94363		3592	0.0746803	0.00755045	0.333607			3592	3592	0.074276	0.0021491	0.277127			3592		-1.0079	ns	GG-AG: 17.1, P=0.023
104	104	0.0414522	0.00062932	0.480461						104	-0.988		0.0818142	0.0377216	0.268845				-1.0762	104	0.100559	0.00625562	0.399886						104	-1.009		104	0.0754173	0.0270094	0.386546			104	104	0.0746403	0.0168816	0.459103			104		-1.0264	ns	GG-AG: 18.5, P=0.0133
1892	1866	0.378745	-0.00463685	0.347802						1866	-0.88359		0.268663	0.0813026	0.106164				-1.0252	1866	0.307798	0.125583	0.0342066	Positive	0.0342	1			1866	-0.94934		1866	0.328373	0.0905476	0.0859942			1866	1866	0.318236	0.0615772	0.0979528			1866		-1.023	ns	GG-AG: 18.6, P=0.047 3GG
2091	2064	0.110403	0.0135616	0.264218						2064	-1.0026		0.100694	0.0286751	0.35524				-1.0455	2064	0.0513091	-0.00822061	0.175381						2064	-0.97081		2064	0.0873204	0.0129623	0.410725			2064	2064	0.0875205	0.0152191	0.499613			2064		-1.0398	ns	GG-AG: 20.0, P=0.0074 0AA 3AG 44GG
724	715	0.23693	-0.0111074	0.23006						715	-0.98903		0.242421	-0.0106365	0.119133				-0.99109	715	0.24385	-0.0104041	0.129874						715	-1.0165		715	0.241119	-0.0105141	0.101477			715	715	0.241073	-0.0107048	0.0872095			715		-0.98493	ns	GG-AG: 8.3, P=0.044
3282	3237	0.0815102	0.0104298	0.317205						3237	-1.0026		0.171875	0.0124402	0.452743				-1.0738	3237	0.141879	0.0659907	0.136851						3237	-1.033		3237	0.133743	0.0445473	0.238199			3237	3237	0.131888	0.0311104	0.286008			3237		-1.0689	ns	GG-AG: 8.7, P=0.020
1085	1068	0.367663	-0.00687385	0.302811						1068	-0.9942		0.445095	0.024948	0.402183				-1.0466	1068	0.437273	0.0500248	0.203405						1068	-1.0922		1068	0.423245	0.0392738	0.302638			1068	1068	0.41678	0.0243707	0.368377			1068		-1.1101	ns	GG-AG: 9.2, P=0.041
1225	1205	0.287659	-0.00627656	0.320052						1205	-0.90879		0.220703	0.00735911	0.378583				-1.0375	1205	0.248608	0.0281966	0.373513						1205	-1.1062		1205	0.254022	0.0160726	0.458971			1205	1205	0.25221	0.00900666	0.361531			1205		-1.0524	ns	GG-AG: 9.5, P=0.047
3813	3761	0.487801	0.0132004	0.249776						3761	-0.88529		0.491319	-0.0024921	0.229978				-0.99006	3761	0.469089	-0.00632127	0.195178						3761	-1.0111		3761	0.479941	-0.0043385	0.173095			3761	3761	0.48276	0.00152443	0.25032			3761		-0.99629	ns	GG-AG: 9.6, P=0.038
865	856	0.490281	0.0233049	0.13849						856	-0.99943		0.501953	-0.0026623	0.220124				-1.0353	856	0.510228	0.0614875	0.149768						856	-1.0524		856	0.501946	0.029662	0.383173			856	856	0.500771	0.0273858	0.330387			856		-1.0341	ns	GG-AG: 9.7, P=0.036
3876	3824	0.252059	-0.00453885	0.366103						3824	-1.0133		0.298611	-0.00722154	0.162664				-0.99838	3824	0.275537	0.00746505	0.381855						3824	-1.0466		3824	0.275951	0.00016779	0.222331			3824	3824	0.275478	-0.00154928	0.19502			3824		-1.0187	ns	GG-AG: 98.8, P=0.039
3917	3864									3864			0.163411	0.12099	0.0363901	Positive			-0.8802	3864									3864			3864						3864	3864						3864			ns	monom
835	826	0.119286	0.00534863	0.415413						826	-1.0068		0.394965	0.291799	9.73775e-05	Positive	2.0457e-06		0.72135	826	0.406571	0.21353	0.00778197	Positive	0.0078	1			826	-0.45504		826	0.341326	0.298283	7.94622e-12	Positive	0.000129149	826	826	0.307417	0.220884	1.06657e-06	Positive	1.00194e-07	826		-0.14503	ns	ns
2044	2017	0.109156	-0.00936197	0.261258						2017	-1.033		0.369358	0.239137	0.00370945	Positive	0.000692741		-0.20071	2017	0.374538	0.216806	0.00450522	Positive	0.0045	0.141684			2017	-0.35062		2017	0.313783	0.272217	2.23715e-07	Positive	9.45802e-05	2017	2017	0.284761	0.198044	5.89329e-05	Positive	2.21788e-06	2017		-0.6602	ns	ns
3694	3644	0.0928229	-0.0101632	0.243643						3644	-0.86933		0.336927	0.216775	0.00771807	Positive	0.0459522		-0.4235	3644	0.343502	0.203393	0.00339937	Positive	0.0034	0.0357355			3644	-0.52318		3644	0.282519	0.254501	0.000538476	Positive	0.00017547	3644	3644	0.258517	0.185286	6.15254e-06	Positive	7.19535e-07	3644		-0.767	ns	ns
1390	1370	0.21704	0.0289417	0.114062						1370	-0.93986		0.472222	0.171517	0.0129618	Positive			-0.87432	1370	0.466397	0.30864	0.000157178	Positive	0.0002	0.00111941			1370	0.38579		1370	0.421084	0.267521	0.00149617	Positive	0.000237212	1370	1370	0.385538	0.199986	0.000544322	Positive	4.99716e-05	1370		-0.47886	ns	ns
2286	2256	0.458758	-0.0009653	0.454071						2256	-0.99943		0.39974	0.253077	0.00247251	Positive	0.000118692		-0.27675	2256	0.340107	0.185104	0.00454339	Positive	0.0045	0.164495			2256	-0.7684		2256	0.426478	0.191487	0.00192668	Positive	0.000319068	2256	2256	0.399701	0.137321	0.00359953	Positive	0.00594466	2256		-0.033551	ns	ns
3366	3320	0.259989	0.033385	0.0974038						3320	-1.0701		0.462634	0.110117	0.0555751				-1.0559	3320	0.451123	0.251003	0.00348765	Positive	0.0035	0.043216			3320	-0.47285		3320	0.416468	0.198252	0.00247753	Positive	0.000753252	3320	3320	0.391883	0.147953	0.00288039	Positive	0.00467522	3320		-0.85947	ns	ns
2049	2022	0.497349	-0.0103799	0.238444						2022	-1.0241		0.473958	0.306189	0.000317802	Positive	2.94703e-06		0.43759	2022	0.462758	0.295046	0.000620327	Positive	0.0006	0.00189747			2022	0.46413		2022	0.525921	0.2667	0.00264947	Positive	0.00099284	2022	2022	0.478194	0.193513	2.83422e-07	Positive	3.31698e-07	2022		1.1287	ns	ns
1854	1828	0.109544	-0.00213399	0.424872						1828	-1.0275		0.339844	0.160153	0.0225064	Positive			-0.88529	1828	0.330265	0.212336	0.00303303	Positive	0.003	0.0240624			1828	-0.30861		1828	0.28144	0.223001	0.0028789	Positive	0.00130197	1828	1828	0.26021	0.159608	0.000551112	Positive	6.89196e-05	1828		-0.85704	ns	ns
3156	3113	0.313649	-0.0105064	0.241266						3113	-0.99524		0.506293	0.184389	0.01079	Positive			-0.82394	3113	0.507414	0.191945	0.0055974	Positive	0.0056	0.453695			3113	-0.74242		3113	0.475765	0.201113	0.00294579	Positive	0.00169865	3113	3113	0.442785	0.141609	0.00436303	Positive	0.0225297	3113		-0.85785	ns	ns
937	925	0.462834	-0.00938842	0.260279						925	-1.0198		0.565104	0.255106	0.00382365	Positive	0.000913338		-0.41135	925	0.577097	0.28282	0.00228952	Positive	0.0023	0.0127947			925	0.16116		925	0.58737	0.261188	0.00304722	Positive	0.00220485	925	925	0.53527	0.189276	3.54099e-06	Positive	4.89702e-07	925		0.083484	ns	ns
1374	1354	0.071016	-0.00928617	0.253972						1354	-1.0387		0.299479	0.183158	0.00498592	Positive	0.0054868		-0.69161	1354	0.296991	0.200897	0.00536438	Positive	0.0054	0.362619			1354	-0.64446		1354	0.242575	0.238366	0.00333665	Positive	0.00284724	1354	1354	0.222824	0.170857	0.000102137	Positive	4.58561e-06	1354		-0.93054	ns	ns
1888	1862	0.450931	0.00804776	0.351946						1862	-1.022		0.313368	0.174574	0.0100796	Positive			-0.86768	1862	0.393229	0.270786	0.000210021	Positive	0.0002	0.00146108			1862	0.21912		1862	0.410364	0.194247	0.00387	Positive	0.00594466	1862	1862	0.385588	0.142474	0.00437988	Positive	0.0276237	1862		0.26185	ns	ns
3696	3646	0.127519	-0.00998508	0.241708						3646	-1.0047		0.348741	0.170576	0.0187715	Positive			-0.82856	3646	0.347173	0.184755	0.00508836	Positive	0.0051	0.284218			3646	-0.69161		3646	0.296224	0.210439	0.00466719	Positive	0.0118467	3646	3646	0.274804	0.148895	0.00112566	Positive	0.000319068	3646		-0.91956	ns	ns
955	943	0.29561	0.00142204	0.497271						943	-0.97984		0.475694	0.122244	0.0442486	Positive			-0.96585	943	0.472006	0.194319	0.00720576	Positive	0.0072	1			943	-0.77825		943	0.439646	0.170864	0.0047195	Positive	0.014754	943	943	0.41468	0.120945	0.00826679	Positive	0.606207	943		-0.95608	ns	ns
1288	1268	0.266084	-0.00944545	0.252332						1268	-0.99838		0.458333	0.151196	0.0193191	Positive			-0.92685	1268	0.457356	0.173357	0.0153687	Positive	0.0154	1			1268	-0.8186		1268	0.420027	0.177702	0.00475374	Positive	0.0182795	1268	1268	0.394223	0.123878	0.00574438	Positive	0.159286	1268		-0.95415	ns	ns
1856	1830	0.309406	0.00409112	0.424637						1830	-0.99213		0.478516	0.195704	0.00763114	Positive	0.0380273		-0.7811	1830	0.483498	0.115181	0.0436182	Positive	0.0436	1			1830	-0.97581		1830	0.448855	0.167559	0.00522179	Positive	0.0276237	1830	1830	0.424152	0.119078	0.0103581	Positive	0.983448	1830		-0.93611	ns	ns
1908	1882	0.49863	-0.00518804	0.353915						1882	-1.0364		0.454427	0.192399	0.0073751	Positive	0.031307		-0.81633	1882	0.490864	0.247304	0.00379013	Positive	0.0038	0.0622394			1882	-0.21247		1882	0.516172	0.201038	0.00534298	Positive	0.0336934	1882	1882	0.481279	0.143112	0.00160261	Positive	0.000427009	1882		-0.29026	ns	ns
149	149	0.0620829	0.0191479	0.199207						149	-1.0341		0.265408	0.227439	0.000374033	Positive	4.22517e-06		0.20144	149	0.287382	0.140366	0.0242135	Positive	0.0242	1			149	-0.95997		149	0.222144	0.229719	0.00554593	Positive	0.0408831	149	149	0.205263	0.16637	0.000997425	Positive	0.000237212	149		-0.67091	ns	ns
1567	1544	0.175248	0.0322276	0.0943179						1544	-1.0143		0.369358	0.239137	0.00370945	Positive	0.000522782		-0.19961	1544	0.395643	0.108391	0.0564816						1544	-1.0165		1544	0.334199	0.198554	0.00568443	Positive	0.049349	1544	1544	0.313763	0.146354	0.00545579	Positive	0.11696	1544		-0.72265	ns	ns
2340	2309	0.377967	-0.00877954	0.257729						2309	-0.99109		0.559679	0.243379	0.00516844	Positive	0.00694521		-0.47701	2309	0.554067	0.211052	0.00494108	Positive	0.0049	0.218398			2309	-0.67814		2309	0.540841	0.234537	0.00588131	Positive	0.0592582	2309	2309	0.497644	0.168093	5.48916e-05	Positive	1.53131e-06	2309		-0.63132	ns	ns
1046	1033	0.314004	-0.00820861	0.290927						1033	-1.009		0.487847	0.141412	0.0283238	Positive			-0.96487	1033	0.487755	0.173749	0.00930319	Positive	0.0093	1			1033	-0.85139		1033	0.456734	0.168835	0.00599618	Positive	0.0707875	1033	1033	0.430138	0.117443	0.0114628	Positive	1	1033		-0.94743	ns	ns
3009	2970	0.0513091	-0.00822061	0.277773						2970	-1.0036		0.260417	0.193263	0.00265674	Positive	0.000218015		-0.50718	2970	0.267584	0.16898	0.012124	Positive	0.0121	1			2970	-0.74309		2970	0.209937	0.230408	0.00615218	Positive	0.0841212	2970	2970	0.193404	0.164622	0.00167917	Positive	0.000568579	2970		-0.87768	ns	ns
3111	3069	0.493365	-0.0103568	0.240194						3069	-1.0026		0.460938	0.218079	0.00446278	Positive	0.00262346		-0.71043	3069	0.450709	0.206488	0.00821067	Positive	0.0082	1			3069	-0.66732		3069	0.501701	0.192041	0.00656148	Positive	0.0994483	3069	3069	0.468445	0.134682	0.0039341	Positive	0.00751975	3069		-0.48352	ns	ns
3715	3665	0.136767	-0.00686304	0.303773						3665	-0.99943		0.345052	0.188083	0.0136795	Positive			-0.74108	3665	0.354521	0.150571	0.0136269	Positive	0.0136	1			3665	-0.88359		3665	0.29954	0.199412	0.00659539	Positive	0.11696	3665	3665	0.279103	0.14079	0.00266349	Positive	0.00365791	3665		-0.95318	ns	ns
1744	1721	0.387931	-0.0100124	0.230425						1721	-0.98697		0.547743	0.194462	0.0150015	Positive			-0.79334	1721	0.551484	0.212373	0.00430714	Positive	0.0043	0.103527			1721	-0.68791		1721	0.534456	0.209413	0.00684762	Positive	0.159286	1721	1721	0.496019	0.148149	0.000782588	Positive	0.000129149	1721		-0.79189	ns	ns
1855	1829	0.315242	-0.00031903	0.477561						1829	-1.0165		0.479167	0.181922	0.0100353	Positive			-0.82165	1829	0.483498	0.115181	0.0436182	Positive	0.0436	1			1829	-1.0297		1829	0.450354	0.159707	0.00707523	Positive	0.184456	1829	1829	0.426295	0.112283	0.013622	Positive	1	1829		-0.94553	ns	ns
605	596	0.491206	0.0737876	0.00934879	Positive				0.0393658	596	-1.0455		0.484375	0.25116	0.00207853	Positive	3.31503e-05		-0.40962	596	0.331502	0.059425	0.176519						596	-1.086		596	0.447252	0.158312	0.00750791	Positive	0.21251	596	596	0.436086	0.136762	0.00536269	Positive	0.0841212	596		-0.24974	ns	ns
3384	3338	0.49668	0.0253986	0.126716						3338	-0.91684		0.5853	0.319363	0.00106152	Positive	1.20965e-05	B-H + SB	0.45414	3338	0.505323	0.17214	0.00836856	Positive	0.0084	1			3338	-0.83789		3338	0.568784	0.237901	0.00761672	Positive	0.243585	3338	3338	0.529244	0.180965	2.17656e-05	Positive	1.0522e-06	3338		0.24598	ns	ns
827	818	0.408308	0.0192713	0.198871						818	-0.97883		0.545139	0.158632	0.0279044	Positive			-0.9079	818	0.575514	0.287455	0.00218585	Positive	0.0022	0.00818584			818	0.038773		818	0.548843	0.228951	0.00769752	Positive	0.277789	818	818	0.509777	0.169863	8.45374e-05	Positive	3.19682e-06	818		-0.48118	ns	ns
3105	3063	0.508229	0.0272912	0.122372						3063	-1.0005		0.472747	0.157866	0.0183727	Positive			-0.91594	3063	0.560849	0.305216	0.00133527	Positive	0.0013	0.00315215			3063	0.76631		3063	0.54988	0.22296	0.00856281	Positive	0.355857	3063	3063	0.514385	0.16934	0.000107837	Positive	6.54587e-06	3063		0.471	ns	ns
3580	3530	0.1725	0.00075737	0.484586						3530	-1.01		0.366536	0.191699	0.0108724	Positive			-0.75459	3530	0.38159	0.125503	0.0343279	Positive	0.0343	1			3530	-0.96388		3530	0.327239	0.182409	0.00889761	Positive	0.399761	3530	3530	0.307193	0.129058	0.006623	Positive	0.3152	3530		-0.92593	ns	ns
3064	3024	0.499113	-0.0106391	0.232343						3024	-0.9748		0.513889	0.236131	0.00490139	Positive	0.00431247		-0.57897	3024	0.513036	0.237082	0.00337814	Positive	0.0034	0.0293989			3024	-0.38411		3024	0.550423	0.220004	0.00891792	Positive	0.446866	3024	3024	0.508846	0.156272	0.00048034	Positive	3.60535e-05	3024		-0.22728	ns	ns
276	273	0.500001	-0.0104107	0.236555						273	-0.99109		0.5	0.214035	0.00652259	Positive	0.0169362		-0.71812	273	0.491755	0.203376	0.0057952	Positive	0.0058	0.556846			273	-0.70033		273	0.533006	0.193541	0.00892309	Positive	0.497079	273	273	0.497402	0.135814	0.0025803	Positive	0.00284724	273		-0.61954	ns	ns
42	42	0.0613691	-0.00379299	0.377169						42	-1.0264		0.270833	0.151417	0.0160097	Positive			-0.84579	42	0.262369	0.190856	0.00710956	Positive	0.0071	1			42	-0.44784		42	0.214172	0.215007	0.00912598	Positive	0.550257	42	42	0.198482	0.152955	0.00183446	Positive	0.000753252	42		-0.96585	ns	ns
1592	1569	0.502668	0.00031181	0.482228						1569	-0.9942		0.479818	0.168635	0.013928	Positive			-0.93611	1569	0.526419	0.245798	0.00263661	Positive	0.0026	0.015874			1569	-0.42964		1569	0.537229	0.19458	0.00940464	Positive	0.606207	1569	1569	0.502925	0.139643	0.00200239	Positive	0.00099284	1569		-0.59762	ns	ns
3537	3487	0.363159	-0.00139864	0.431934						3487	-1.075		0.524306	0.203625	0.00972952	Positive			-0.74175	3487	0.520054	0.137082	0.0268918	Positive	0.0269	1			3487	-0.99629		3487	0.499472	0.179098	0.00959257	Positive	0.664686	3487	3487	0.469535	0.126756	0.00626802	Positive	0.243585	3487		-0.90968	ns	ns
408	402	0.420008	-0.0105968	0.222082						402	-0.99838		0.561849	0.215076	0.009042	Positive			-0.70536	402	0.563335	0.219775	0.00524145	Positive	0.0052	0.321825			402	-0.53303		402	0.557383	0.219531	0.0100511	Positive	0.725404	402	402	0.515372	0.155912	0.00061935	Positive	9.45802e-05	402		-0.61455	ns	ns
3749	3699	0.127519	-0.00998508	0.241708						3699	-1.0677		0.330946	0.149833	0.0255956	Positive			-0.87936	3699	0.328919	0.163766	0.00916297	Positive	0.0092	1			3699	-0.78971		3699	0.28081	0.185973	0.0102298	Positive	0.788028	3699	3699	0.262756	0.13004	0.00605567	Positive	0.184456	3699		-1.0036	ns	ns
1521	1498	0.474054	0.0774172	0.00680318	Positive				0.0355356	1498	-1.0068		0.518446	0.0918376	0.0906432				-1.0618	1498	0.590776	0.30921	0.0017822	Positive	0.0018	0.00403207			1498	0.5149		1498	0.553315	0.206826	0.0102497	Positive	0.852184	1498	1498	0.527579	0.168134	0.000199904	Positive	1.31448e-05	1498		0.29065	ns	ns
1735	1712	0.24385	-0.0104041	0.241346						1712	-1.0187		0.440972	0.157563	0.0149406	Positive			-0.887	1712	0.441003	0.166934	0.0209718	Positive	0.021	1			1712	-0.88105		1712	0.400528	0.179653	0.0103933	Positive	0.917467	1712	1712	0.375585	0.125174	0.00979424	Positive	0.788028	1712		-0.97681	ns	ns
2711	2677	0.0414522	0.00062932	0.480461						2677	-1.022		0.20421	0.163443	0.0144204	Positive			-0.66138	2677	0.218528	0.116794	0.0624376						2677	-0.99213		2677	0.165192	0.181481	0.0105028	Positive	0.983448	2677	2677	0.154952	0.127384	0.00611178	Positive	0.21251	2677		-0.98697	ns	ns
1697	1674	0.499989	-0.00866554	0.273575						1674	-0.988		0.479167	0.181922	0.0100353	Positive			-0.90524	1674	0.498846	0.214474	0.00503231	Positive	0.005	0.249765			1674	-0.61787		1674	0.525845	0.183675	0.0105884	Positive	1	1674	1674	0.492705	0.128767	0.00483299	Positive	0.0592582	1674		-0.63986	ns	ns
2736	2702	0.0815937	0.0122602	0.286253						2702	-0.98595		0.260417	0.193263	0.00265674	Positive	0.000161263		-0.5149	2702	0.283243	0.113021	0.0458749	Positive	0.0459	1			2702	-0.97081		2702	0.222529	0.18779	0.010984	Positive	1	2702	2702	0.208679	0.133886	0.00421348	Positive	0.014754	2702		-0.93054	ns	ns
3455	3406	0.490485	0.046811	0.0410328	Positive				0.0562638	3406	-1.0068		0.512023	0.122946	0.0428423	Positive			-1.0275	3406	0.591829	0.305805	0.00190412	Positive	0.0019	0.00649771			3406	0.47886		3406	0.566013	0.21821	0.0109871	Positive	1	3406	3406	0.531432	0.167337	0.000240575	Positive	2.58835e-05	3406		0.057596	ns	ns
1167	1148	0.391564	-0.00607598	0.313513						1148	-1.0111		0.296744	0.233189	0.000631912	Positive	6.02857e-06		-0.29336	1148	0.253611	0.189058	0.00692132	Positive	0.0069	0.921528			1148	-0.36868		1148	0.333406	0.173531	0.0115786	Positive	1	1148	1148	0.314024	0.122521	0.0103349	Positive	0.917467	1148		0.46094	ns	ns
2449	2417	0.420719	-0.00718917	0.293316						2417	-1.0885		0.554688	0.204744	0.0120306	Positive			-0.7811	2417	0.54539	0.162704	0.0181887	Positive	0.0182	1			2417	-0.95415		2417	0.541878	0.187074	0.0122082	Positive	1	2417	2417	0.507266	0.131606	0.00415179	Positive	0.00946298	2417		-0.8685	ns	ns
2942	2904	0.339103	-0.0067499	0.321478						2904	-1.0241		0.493707	0.163595	0.0164243	Positive			-0.9079	2904	0.495193	0.122631	0.0339882	Positive	0.034	1			2904	-0.98187		2904	0.467463	0.15218	0.012843	Positive	1	2904	2904	0.442968	0.105298	0.019127	Positive	1	2904		-1.0026	ns	ns
3457	3408	0.440058	-0.00884851	0.261787						3408	-0.96585		0.558594	0.203239	0.0122322	Positive			-0.78683	3408	0.549877	0.172686	0.0150925	Positive	0.0151	1			3408	-0.85058		3408	0.55233	0.188946	0.0129291	Positive	1	3408	3408	0.516486	0.132658	0.00434974	Positive	0.0182795	3408		-0.83711	ns	ns
1381	1361	0.0412189	-0.0106347	0.223677						1361	-1.0524		0.200521	0.12946	0.0331544	Positive			-0.95222	1361	0.202165	0.127475	0.0402326	Positive	0.0402	1			1361	-0.89215		1361	0.157355	0.167337	0.0131302	Positive	1	1361	1361	0.148183	0.1158	0.00758981	Positive	0.497079	1361		-1.0823	ns	ns
3257	3212	0.293316	0.0326927	0.0953942						3212	-0.98697		0.460503	0.0754303	0.116573				-1.0594	3212	0.445616	0.207389	0.00831984	Positive	0.0083	1			3212	-0.79116		3212	0.418123	0.152206	0.0133864	Positive	1	3212	3212	0.399986	0.113764	0.00930384	Positive	0.725404	3212		-1.009	ns	ns
3815	3763	0.482231	-0.00987811	0.253457						3763	-1.0005		0.549913	0.206613	0.0115369	Positive			-0.79846	3763	0.540259	0.186574	0.00946971	Positive	0.0095	1			3763	-0.82778		3763	0.561292	0.190819	0.0137573	Positive	1	3763	3763	0.52438	0.133859	0.00440796	Positive	0.0336934	3763		-0.77542	ns	ns
2254	2224	0.354237	0.0124604	0.281337						2224	-0.99109		0.5	0.095614	0.0721047				-1.0466	2224	0.501057	0.1948	0.00592199	Positive	0.0059	0.612555			2224	-0.75186		2224	0.474715	0.153178	0.0137907	Positive	1	2224	2224	0.451926	0.110477	0.0159878	Positive	1	2224		-0.91146	ns	ns
1166	1147	0.0311312	-0.00726535	0.286333						1147	-1.0187		0.180556	0.108502	0.0548258				-0.95511	1147	0.175093	0.129866	0.0266063	Positive	0.0266	1			1147	-0.84104		1147	0.136637	0.157964	0.0140587	Positive	1	1147	1147	0.129127	0.108989	0.0100787	Positive	0.852184	1147		-1.126	ns	ns
2092	2065	0.503588	0.0473529	0.0461687	Positive				0.0572633	2065	-1.0005		0.507161	0.239403	0.00419609	Positive	0.00156374		-0.51055	2065	0.389328	0.0774162	0.108549						2065	-1.0387		2065	0.484032	0.156778	0.0140978	Positive	1	2065	2065	0.467057	0.126132	0.00682852	Positive	0.355857	2065		-0.60631	ns	ns
2708	2674	0.0614016	-0.00287439	0.398223						2674	-0.97681		0.240451	0.171879	0.0101335	Positive			-0.70536	2674	0.253629	0.128117	0.0407347	Positive	0.0407	1			2674	-0.93054		2674	0.198221	0.189053	0.0147317	Positive	1	2674	2674	0.185413	0.133037	0.00468653	Positive	0.0408831	2674		-0.96192	ns	ns
3097	3056	0.0614016	-0.00287439	0.398223						3056	-0.97081		0.240451	0.171879	0.0101335	Positive			-0.7351	3056	0.253629	0.128117	0.0407347	Positive	0.0407	1			3056	-0.9728		3056	0.198221	0.189053	0.0147317	Positive	1	3056	3056	0.185413	0.133037	0.00468653	Positive	0.049349	3056		-0.96981	ns	ns
3438	3390	0.495675	0.0429346	0.0524287						3390	-1.0143		0.58171	0.275066	0.00231293	Positive	6.33488e-05		-0.26871	3390	0.50433	0.1046	0.0504223						3390	-0.98085		3390	0.54839	0.181007	0.0154273	Positive	1	3390	3390	0.525045	0.144592	0.00218967	Positive	0.00130197	3390		-0.52514	ns	ns
1268	1248	0.367323	0.00452396	0.438549						1248	-0.99838		0.509233	0.107609	0.0578729				-1.0308	1248	0.513328	0.189333	0.00568592	Positive	0.0057	0.503828			1248	-0.73576		1248	0.488487	0.156117	0.0154985	Positive	1	1248	1248	0.463803	0.111205	0.0151093	Positive	1	1248		-0.90879	ns	ns
3126	3084	0.385096	0.00158938	0.487625						3084	-1.0198		0.521701	0.120834	0.0498556	Positive			-0.95705	3084	0.529578	0.195519	0.0062866	Positive	0.0063	0.793196			3084	-0.75391		3084	0.506464	0.164433	0.015579	Positive	1	3084	3084	0.478968	0.116464	0.0114147	Positive	1	3084		-0.92869	ns	ns
1807	1782	0.180081	-0.00974383	0.251419						1782	-0.99838		0.364583	0.148571	0.0275836	Positive			-0.91235	1782	0.370116	0.129998	0.0280334	Positive	0.028	1			1782	-0.96094		1782	0.323194	0.159779	0.0160183	Positive	1	1782	1782	0.305208	0.110266	0.0139423	Positive	1	1782		-1.023	ns	ns
28	28	0.154501	-0.00723064	0.294301						28	-0.9728		0.339844	0.160153	0.0225064	Positive			-0.87099	28	0.349737	0.125121	0.031976	Positive	0.032	1			28	-0.9408		28	0.298768	0.166137	0.0162596	Positive	1	28	28	0.281643	0.115436	0.0111523	Positive	1	28		-1.0133	ns	ns
3806	3754	0.276055	0.0111391	0.312093						3754	-1.033		0.4375	0.185965	0.00858276	Positive			-0.78039	3754	0.451205	0.0924526	0.0823711						3754	-1.0353		3754	0.408366	0.152138	0.0164613	Positive	1	3754	3754	0.388565	0.108931	0.0127885	Positive	1	3754		-0.93892	ns	ns
1376	1356	0.11853	-0.00732206	0.301262						1356	-1.0015		0.295356	0.109757	0.0475545	Positive			-0.98903	1356	0.287382	0.140366	0.0242135	Positive	0.0242	1			1356	-0.86192		1356	0.246787	0.149149	0.0165035	Positive	1	1356	1356	0.234002	0.102658	0.0223465	Positive	1	1356		-1.0701	ns	ns
2622	2588	0.502088	0.012046	0.278245						2588	-0.99006		0.494358	0.128099	0.0372557	Positive			-0.99733	2588	0.551195	0.235755	0.00227727	Positive	0.0023	0.0102602			2588	-0.55007		2588	0.545418	0.17609	0.0175408	Positive	1	2588	2588	0.515794	0.128769	0.0055634	Positive	0.136845	2588		-0.74108	ns	ns
560	553	0.0714964	0.00416182	0.444022						553	-1.0297		0.240451	0.171879	0.0101335	Positive			-0.71619	553	0.259292	0.110054	0.0573009						553	-1.0297		553	0.202637	0.175186	0.017834	Positive	1	553	553	0.190652	0.123333	0.00710818	Positive	0.399761	553		-0.94269	ns	ns
2515	2482	0.132842	0.00686842	0.392563						2482	-1.0264		0.299611	0.168434	0.00891966	Positive			-0.81936	2482	0.32434	0.0965838	0.0749836						2482	-1.0209		2482	0.265706	0.154018	0.0180745	Positive	1	2482	2482	0.252621	0.110199	0.0179699	Positive	1	2482		-0.97681	ns	ns
3238	3193	0.372368	-0.0105627	0.223315						3193	-0.97984		0.260417	0.193263	0.00265674	Positive	0.000293273		-0.71043	3193	0.253611	0.189058	0.00692132	Positive	0.0069	0.986888			3193	-0.6085		3193	0.312393	0.155458	0.0181368	Positive	1	3193	3193	0.295409	0.106903	0.01647	Positive	1	3193		-0.13967	ns	ns
1042	1029	0.489653	0.0292173	0.0993895						1029	-1.0642		0.477865	0.209981	0.00565996	Positive	0.00874624		-0.74242	1029	0.378429	0.0797346	0.104521						1029	-1.023		1029	0.465531	0.140134	0.0183102	Positive	1	1029	1029	0.448936	0.108348	0.0172817	Positive	1	1029		-0.80435	ns	ns
132	132	0.300936	-0.00806197	0.287556						132	-0.98697		0.46224	0.114959	0.0495328	Positive			-0.99943	132	0.459866	0.146364	0.0283966	Positive	0.0284	1			132	-0.9079		132	0.428971	0.141007	0.0183903	Positive	1	132	132	0.40792	0.0966789	0.0228419	Positive	1	132		-1.0068	ns	ns
348	342	0.236237	-0.010604	0.240454						342	-0.98187		0.424045	0.151085	0.0183496	Positive			-0.92502	342	0.425892	0.146742	0.0312464	Positive	0.0312	1			342	-0.91865		342	0.38456	0.16569	0.0189829	Positive	1	342	342	0.362355	0.114564	0.0160857	Positive	1	342		-1.0198	ns	ns
3858	3806	0.128947	0.0122821	0.295961						3806	-0.95415		0.280382	0.161936	0.00923449	Positive			-0.82856	3806	0.307397	0.0785098	0.103187						3806	-1.0466		3806	0.250609	0.141011	0.0191932	Positive	1	3806	3806	0.239131	0.0997776	0.0264149	Positive	1	3806		-1.0536	ns	ns
3841	3789	0.130309	0.0331436	0.101617						3789	-1.0409		0.265625	0.171517	0.00622524	Positive	0.013658		-0.74443	3789	0.304153	0.0578936	0.16373						3789	-1.0536		3789	0.243072	0.132361	0.0206128	Positive	1	3789	3789	0.233557	0.0970125	0.0274587	Positive	1	3789		-0.94648	ns	ns
1473	1452	0.501371	0.00047242	0.487174						1452	-1.0286		0.494141	0.139477	0.0291945	Positive			-0.98085	1452	0.535125	0.21426	0.00388047	Positive	0.0039	0.0878225			1452	-0.60631		1452	0.540133	0.168987	0.0208838	Positive	1	1452	1452	0.510183	0.120202	0.00925171	Positive	0.664686	1452		-0.75801	ns	ns
2303	2273	0.304153	0.0578936	0.0239414	Positive				0.0545302	2273	-0.99524		0.458333	0.0507177	0.208975				-1.0547	2273	0.435933	0.21255	0.00830119	Positive	0.0083	1			2273	-0.65726		2273	0.413194	0.140235	0.0224635	Positive	1	2273	2273	0.399604	0.110996	0.010769	Positive	1	2273		-0.8802	ns	ns
3562	3512	0.259989	0.033385	0.0974038						3512	-1.0524		0.437857	0.0757879	0.115789				-1.0653	3512	0.417364	0.207411	0.00882663	Positive	0.0088	1			3512	-0.55057		3512	0.389507	0.154851	0.0229752	Positive	1	3512	3512	0.372251	0.115674	0.013733	Positive	1	3512		-0.84579	ns	ns
1325	1305	0.371993	0.0166248	0.235879						1305	-1.0252		0.304688	0.214395	0.00238826	Positive	8.69269e-05		-0.56438	1305	0.209476	0.11325	0.0638586						1305	-0.99109		1305	0.307766	0.143646	0.0234243	Positive	1	1305	1305	0.295537	0.10821	0.0155805	Positive	1	1305		-0.4336	ns	ns
3672	3622	0.476834	-0.00527481	0.359589						3622	-1.0154		0.553602	0.192292	0.0157654	Positive			-0.81785	3622	0.533356	0.141145	0.0285066	Positive	0.0285	1			3622	-0.96981		3622	0.552412	0.16462	0.0242	Positive	1	3622	3622	0.521543	0.115175	0.012104	Positive	1	3622		-0.87265	ns	ns
2093	2066	0.370106	0.00645527	0.400797						2066	-0.99109		0.294922	0.203625	0.00168546	Positive	2.38048e-05		-0.67996	2066	0.219382	0.123884	0.0523762						2066	-0.93425		2066	0.308077	0.140395	0.0249516	Positive	1	2066	2066	0.294911	0.102017	0.0202823	Positive	1	2066		-0.51103	ns	ns
1803	1778	0.377967	-0.00877954	0.257729						1778	-1.0209		0.510851	0.145946	0.0253834	Positive			-1.0005	1778	0.510316	0.11801	0.0383557	Positive	0.0384	1			1778	-0.93425		1778	0.490286	0.138043	0.0250186	Positive	1	1778	1778	0.466642	0.0943695	0.0282181	Positive	1	1778		-1.0286	ns	ns
3035	2996	0.30787	-0.00586922	0.341617						2996	-1.0187		0.21441	0.174089	0.0106474	Positive			-0.74578	2996	0.175722	0.136234	0.0213222	Positive	0.0213	1			2996	-0.83633		2996	0.242921	0.124312	0.0250593	Positive	1	2996	2996	0.232665	0.0857138	0.040859	Positive	1	2996		-0.48258	ns	ns
336	330	0.136698	-0.00782723	0.283031						330	-1.009		0.300347	0.0949802	0.0759235				-1.0286	330	0.292383	0.122936	0.0348939	Positive	0.0349	1			330	-0.93611		330	0.254819	0.128076	0.025349	Positive	1	330	330	0.243369	0.0870526	0.0425842	Positive	1	330		-1.0885	ns	ns
518	512	0.496846	-0.00521513	0.354203						512	-0.99006		0.452908	0.128923	0.0327887	Positive			-1.0198	512	0.48518	0.178893	0.00854065	Positive	0.0085	1			512	-0.82856		512	0.502738	0.143385	0.0255125	Positive	1	512	512	0.478261	0.0995437	0.0236289	Positive	1	512		-0.90968	ns	ns
1621	1598	0.435962	-0.0106066	0.224565						1598	-1.01		0.348741	0.170576	0.0187715	Positive			-0.89388	1598	0.343967	0.167514	0.00718657	Positive	0.0072	1			1598	-0.79116		1598	0.396588	0.146326	0.0255965	Positive	1	1598	1598	0.376205	0.100075	0.0243714	Positive	1	1598		-0.78253	ns	ns
1345	1325	0.367107	-0.00993847	0.238245						1325	-0.96192		0.5	0.115789	0.047652	Positive			-1.0297	1325	0.500735	0.13212	0.0266433	Positive	0.0266	1			1325	-0.98187		1325	0.478122	0.130129	0.0256506	Positive	1	1325	1325	0.456164	0.0882566	0.0345474	Positive	1	1325		-1.0594	ns	ns
3280	3235	0.221495	-0.00353835	0.402863						3235	-1.0143		0.40408	0.109141	0.0642336				-1.0026	3235	0.394814	0.160007	0.0210471	Positive	0.021	1			3235	-0.83399		3235	0.358793	0.150412	0.0259263	Positive	1	3235	3235	0.340384	0.104463	0.0256065	Positive	1	3235		-1.0068	ns	ns
471	465	0.0311312	-0.00726535	0.286333						465	-1.0398		0.16059	0.0877952	0.0911143				-0.97681	465	0.154555	0.108868	0.0448585	Positive	0.0449	1			465	-0.9079		465	0.12117	0.13067	0.0259563	Positive	1	465	465	0.115597	0.0887576	0.0296541	Positive	1	465		-1.1153	ns	ns
1189	1170	0.496042	-0.0084769	0.279634						1170	-1.0398		0.479818	0.168635	0.013928	Positive			-0.89997	1170	0.457735	0.137573	0.034706	Positive	0.0347	1			1170	-0.90701		1170	0.502869	0.142538	0.0260462	Positive	1	1170	1170	0.477993	0.0979142	0.0249344	Positive	1	1170		-0.93425	ns	ns
2934	2897	0.514097	0.0778892	0.01281	Positive				0.0445986	2897	-1.0409		0.574883	0.255916	0.00340905	Positive	0.000392542		-0.39551	2897	0.480903	0.0546044	0.167334						2897	-1.0341		2897	0.536479	0.157342	0.0263073	Positive	1	2897	2897	0.522332	0.13452	0.00415969	Positive	0.0118467	2897		-0.40747	ns	ns
2384	2352	0.388166	-0.00879785	0.254828						2352	-0.97984		0.270833	0.151417	0.0160097	Positive			-0.93518	2352	0.293549	0.179391	0.00749256	Positive	0.0075	1			2352	-0.75323		2352	0.333459	0.138634	0.0265887	Positive	1	2352	2352	0.317391	0.0950281	0.0300931	Positive	1	2352		-0.67814	ns	ns
1177	1158	0.4576	0.00786494	0.35034						1158	-1.0068		0.557726	0.203572	0.0122219	Positive			-0.79407	1158	0.530924	0.110451	0.0586579						1158	-1.0241		1158	0.543173	0.159052	0.0266576	Positive	1	1158	1158	0.515759	0.114355	0.0126015	Positive	1	1158		-0.89735	ns	ns
3551	3501	0.428512	-0.00916021	0.252253						3501	-0.98903		0.536892	0.138357	0.040577	Positive			-0.98493	3501	0.542421	0.164158	0.0168781	Positive	0.0169	1			3501	-0.84659		3501	0.531195	0.153755	0.0267351	Positive	1	3501	3501	0.502803	0.10597	0.0187089	Positive	1	3501		-0.93518	ns	ns
781	772	0.424176	-0.0105411	0.223711						772	-1.0455		0.537109	0.149525	0.0317705	Positive			-0.9718	772	0.536194	0.142713	0.0282249	Positive	0.0282	1			772	-0.94743		772	0.526941	0.149048	0.0283891	Positive	1	772	772	0.499397	0.102113	0.0217041	Positive	1	772		-1.0133	ns	ns
118	118	0.397788	0.0149705	0.257943						118	-0.69845		0.517578	0.180139	0.0132498	Positive			-0.83555	118	0.511633	0.0782234	0.0983406						118	-1.0364		118	0.496349	0.135195	0.0285379	Positive	1	118	118	0.475979	0.0981854	0.0244438	Positive	1	118		-0.9728	ns	ns
3866	3814	0.397788	0.0149705	0.257943						3814	-1.0122		0.517578	0.180139	0.0132498	Positive			-0.82394	3814	0.511633	0.0782234	0.0983406						3814	-1.0848		3814	0.496349	0.135195	0.0285379	Positive	1	3814	3814	0.475979	0.0981854	0.0244438	Positive	1	3814		-0.99006	ns	ns
2189	2160	0.373476	-0.00455226	0.351535						2160	-0.98697		0.5	0.095614	0.0721047				-1.0308	2160	0.500795	0.14375	0.0197098	Positive	0.0197	1			2160	-0.94839		2160	0.47884	0.125299	0.0285762	Positive	1	2160	2160	0.458267	0.0860304	0.0371043	Positive	1	2160		-1.0421	ns	ns
523	517	0.244423	-0.00569672	0.342994						517	-1.0275		0.414062	0.154982	0.0188127	Positive			-0.89043	517	0.423054	0.111203	0.0589804						517	-1.0286		517	0.380102	0.147607	0.0286206	Positive	1	517	517	0.360798	0.102002	0.0245393	Positive	1	517		-1.0275	ns	ns
3903	3851	0.273469	-0.0077116	0.2883						3851	0.076825		0.439453	0.110238	0.0506659				-0.98085	3851	0.435365	0.143054	0.0330588	Positive	0.0331	1			3851	-0.94839		3851	0.402372	0.13833	0.0288942	Positive	1	3851	3851	0.383004	0.094755	0.028235	Positive	1	3851		-1.0478	ns	ns
1809	1784	0.486843	0.00121756	0.486182						1784	-1.009		0.521701	0.120834	0.0498556	Positive			-1.0524	1784	0.552909	0.195711	0.00827854	Positive	0.0083	1			1784	-0.80287		1784	0.548455	0.155467	0.0288944	Positive	1	1784	1784	0.520509	0.110125	0.0152384	Positive	1	1784		-0.95705	ns	ns
2670	2636	0.451931	-0.00263164	0.408619						2636	-0.97782		0.550781	0.180789	0.0195624	Positive			-0.876	2636	0.534553	0.120209	0.048944	Positive	0.0489	1			2636	-1.0047		2636	0.540311	0.152003	0.0300162	Positive	1	2636	2636	0.512717	0.106363	0.0182447	Positive	1	2636		-0.93054	ns	ns
600	591	0.487702	-0.00282926	0.415745						591	-0.96585		0.423611	0.103624	0.0630583				-1.0111	591	0.463413	0.160519	0.0198387	Positive	0.0198	1			591	-0.876		591	0.477753	0.122692	0.0300535	Positive	1	591	591	0.458138	0.0851317	0.0381408	Positive	1	591		-0.91057	ns	ns
589	580	0.484065	-0.0103179	0.243722						580	-0.97782		0.534722	0.150239	0.0305735	Positive			-0.95318	580	0.539537	0.162561	0.0169974	Positive	0.017	1			580	-0.92502		580	0.548912	0.152771	0.0303125	Positive	1	580	580	0.519587	0.104954	0.018897	Positive	1	580		-0.92869	ns	ns
590	581	0.484065	-0.0103179	0.243722						581	-0.99109		0.534722	0.150239	0.0305735	Positive			-0.97782	581	0.539537	0.162561	0.0169974	Positive	0.017	1			581	-0.88359		581	0.548912	0.152771	0.0303125	Positive	1	581	581	0.519587	0.104954	0.018897	Positive	1	581		-0.93705	ns	ns
1295	1275	0.484065	-0.0103179	0.243722						1275	-1.0275		0.534722	0.150239	0.0305735	Positive			-0.95608	1275	0.539537	0.162561	0.0169974	Positive	0.017	1			1275	-0.88444		1275	0.548912	0.152771	0.0303125	Positive	1	1275	1275	0.519587	0.104954	0.018897	Positive	1	1275		-0.93239	ns	ns
1081	1064	0.222545	0.00598524	0.385525						1064	-0.98085		0.39974	0.0884965	0.099884				-1.0501	1064	0.383569	0.165311	0.016294	Positive	0.0163	1			1064	-0.83165		1064	0.351797	0.141177	0.0303205	Positive	1	1064	1064	0.335517	0.0995061	0.0294516	Positive	1	1064		-0.98595	ns	ns
548	541	0.378464	0.0220213	0.178499						541	-0.97782		0.495877	0.0611171	0.163923				-1.0823	541	0.49456	0.170942	0.00928961	Positive	0.0093	1			541	-0.9079		541	0.47279	0.121353	0.0304591	Positive	1	541	541	0.4564	0.0898005	0.0329618	Positive	1	541		-1.0036	ns	ns
2021	1994	0.300575	-0.0104908	0.235701						1994	-1.0387		0.19401	0.152808	0.0185519	Positive			-0.81256	1994	0.186067	0.147152	0.0180157	Positive	0.018	1			1994	-0.7948		1994	0.236801	0.11837	0.0307543	Positive	1	1994	1994	0.226811	0.0795367	0.0484845	Positive	1	1994		-0.57687	ns	ns
3151	3108	0.367324	-0.00875768	0.262425						3108	-0.99524		0.494358	0.128099	0.0372557	Positive			-0.98595	3108	0.495524	0.101288	0.0537268						3108	-1.0026		3108	0.472752	0.120704	0.030914	Positive	1	3108	3108	0.452643	0.0816405	0.0421021	Positive	1	3108		-0.99629	ns	ns
488	482	0.0517664	0.00952445	0.339432						482	-1.0286		0.173611	0.131579	0.0299354	Positive			-0.82778	482	0.196056	0.0687616	0.149056						482	-1.0455		482	0.146897	0.126706	0.0310814	Positive	1	482	482	0.140631	0.0877967	0.0223044	Positive	1	482		-1.0559	ns	ns
489	483	0.0517664	0.00952445	0.339432						483	-1.0036		0.173611	0.131579	0.0299354	Positive			-0.82394	483	0.196056	0.0687616	0.149056						483	-1.0466		483	0.146897	0.126706	0.0310814	Positive	1	483	483	0.140631	0.0877967	0.0223044	Positive	1	483		-1.0375	ns	ns
1489	1468	0.221726	-0.00150358	0.450564						1468	-1.0058		0.384549	0.153713	0.0240569	Positive			-0.89735	1468	0.398667	0.0961322	0.0721265						1468	-1.0701		1468	0.35194	0.13993	0.0312289	Positive	1	1468	1468	0.335249	0.0971085	0.0317026	Positive	1	1468		-1.0387	ns	ns
1962	1936	0.080866	-0.00555598	0.336467						1936	-1.0501		0.238715	0.092823	0.0803155				-1.023	1936	0.228344	0.127101	0.0508852						1936	-0.86933		1936	0.191904	0.135458	0.0314029	Positive	1	1936	1936	0.182856	0.0926819	0.0221632	Positive	1	1936		-1.0848	ns	ns
782	773	0.379966	0.00183533	0.495354						773	-1.0165		0.5	0.149342	0.022899	Positive			-0.92869	773	0.50047	0.0807755	0.0871831						773	-1.0275		773	0.47951	0.120851	0.0315497	Positive	1	773	773	0.460413	0.0843855	0.0391207	Positive	1	773		-1.0068	ns	ns
3544	3494	0.282341	0.00529085	0.418236						3494	-0.87852		0.431641	0.161197	0.0137961	Positive			-0.87182	3494	0.44498	0.0839901	0.096708						3494	-1.0297		3494	0.404221	0.133609	0.0318015	Positive	1	3494	3494	0.386598	0.0941146	0.0276241	Positive	1	3494		-0.99524	ns	ns
3871	3819	0.492666	0.00411132	0.423274						3819	-0.97681		0.479636	0.168292	0.0140589	Positive			-0.92046	3819	0.423481	0.0905341	0.0847976						3819	-1.0165		3819	0.483959	0.12222	0.0318414	Positive	1	3819	3819	0.465416	0.0872493	0.0354401	Positive	1	3819		-0.9738	ns	ns
1798	1773	0.479698	-0.00281318	0.419032						1773	-1.0364		0.550781	0.180789	0.0195624	Positive			-0.85866	1773	0.527617	0.120816	0.0448012	Positive	0.0448	1			1773	-0.9738		1773	0.547092	0.149457	0.0319916	Positive	1	1773	1773	0.519637	0.104517	0.0192194	Positive	1	1773		-0.94174	ns	ns
1137	1118	0.0512952	-0.00867975	0.268175						1118	-0.86768		0.1875	0.0883041	0.0841764				-1.0176	1118	0.182079	0.10668	0.0554698						1118	-1.0252		1118	0.14697	0.12503	0.0320652	Positive	1	1118	1118	0.140473	0.0845602	0.0258175	Positive	1	1118		-1.0973	ns	ns
3661	3611	0.378745	-0.00463685	0.347802						3611	-1.0786		0.5	0.137719	0.0300609	Positive			-0.96882	3611	0.500519	0.0901357	0.0690159						3611	-1.0478		3611	0.47971	0.11951	0.0325241	Positive	1	3611	3611	0.460007	0.0817979	0.042415	Positive	1	3611		-1.0308	ns	ns
3287	3241	0.478109	-0.00949474	0.262479						3241	-1.0026		0.535156	0.13884	0.0394678	Positive			-0.95997	3241	0.543659	0.161748	0.0182195	Positive	0.0182	1			3241	-0.89822		3241	0.547352	0.147916	0.0328535	Positive	1	3241	3241	0.519108	0.101557	0.0215439	Positive	1	3241		-0.98085	ns	ns
1050	1036	0.396121	0.0574336	0.0286595	Positive				0.0562311	1036	-1.0209		0.493273	0.189534	0.00921461	Positive			-0.81331	1036	0.496939	0.0346068	0.28663						1036	-1.0885		1036	0.473545	0.118208	0.0329197	Positive	1	1036	1036	0.462394	0.0969418	0.0262103	Positive	1	1036		-0.8802	ns	ns
1905	1879	0.145874	-0.00443738	0.355191						1879	-1.0375		0.305339	0.081405	0.10965				-1.0478	1879	0.292383	0.122936	0.0348939	Positive	0.0349	1			1879	-0.93705		1879	0.258764	0.118897	0.0329921	Positive	1	1879	1879	0.248083	0.0809604	0.0526083			1879		-1.1088	ns	ns
354	348	0.460689	0.0379703	0.0674393						348	-1.0409		0.434809	0.199903	0.0072616	Positive	0.020893		-0.79846	348	0.318616	0.0620459	0.156125						348	-1.0677		348	0.416125	0.127048	0.0333998	Positive	1	348	348	0.404787	0.102598	0.0171359	Positive	1	348		-0.82933	ns	ns
1818	1792	0.0210502	-0.0107527	0.200772						1792	-1.0198		0.132854	0.0879864	0.0785109				-0.99524	1792	0.134007	0.0879864	0.074831						1792	-0.93986		1792	0.100412	0.120281	0.0336775	Positive	1	1792	1792	0.0961335	0.081129	0.0421818	Positive	1	1792		-1.1075	ns	ns
1713	1690	0.493458	0.0009218	0.496874						1690	-1.0111		0.513672	0.112427	0.0542901				-1.0308	1690	0.546163	0.184975	0.010526	Positive	0.0105	1			1690	-0.82318		1690	0.543669	0.145333	0.0341101	Positive	1	1690	1690	0.517766	0.102575	0.0208079	Positive	1	1690		-0.90085	ns	ns
3013	2974	0.280117	-0.0105941	0.228479						2974	-1.022		0.4375	0.122055	0.036571	Positive			-1.0409	2974	0.439204	0.117558	0.0550079						2974	-0.95608		2974	0.404582	0.130708	0.0342447	Positive	1	2974	2974	0.385857	0.0885239	0.0347955	Positive	1	2974		-1.0618	ns	ns
1120	1102	0.386754	0.0102068	0.337615						1102	-1.0133		0.5	0.0686404	0.139024				-1.1233	1102	0.500857	0.155834	0.0138308	Positive	0.0138	1			1102	-0.8991		1102	0.48008	0.117	0.0345048	Positive	1	1102	1102	0.462652	0.0837376	0.0397015	Positive	1	1102		-0.98187	ns	ns
1275	1255	0.378616	0.0514255	0.0435796	Positive				0.0562638	1255	-0.99943		0.479167	0.181922	0.0100353	Positive			-0.876	1255	0.489027	0.0356124	0.274807						1255	-1.0559		1255	0.460442	0.114917	0.0354209	Positive	1	1255	1255	0.449205	0.0927754	0.0295896	Positive	1	1255		-0.8685	ns	ns
2748	2714	0.372479	-0.00996764	0.235006						2714	-1.0353		0.261285	0.140969	0.0282342	Positive			-1.0058	2714	0.274148	0.157651	0.0164515	Positive	0.0165	1			2714	-0.82089		2714	0.316482	0.124733	0.0355751	Positive	1	2714	2714	0.302533	0.084376	0.0402086	Positive	1	2714		-0.77896	ns	ns
647	638	0.222545	0.00598524	0.385525						638	-1.023		0.392578	0.0799686	0.120157				-1.0432	638	0.375114	0.155064	0.0162179	Positive	0.0162	1			638	-0.92046		638	0.345046	0.130562	0.0357154	Positive	1	638	638	0.330302	0.0917505	0.0374076	Positive	1	638		-1.0478	ns	ns
1235	1215	0.393077	-0.00891066	0.253213						1215	-0.99213		0.304036	0.164026	0.0114926	Positive			-0.91146	1215	0.279343	0.138808	0.0262464	Positive	0.0262	1			1215	-0.94174		1215	0.340816	0.128696	0.0360361	Positive	1	1215	1215	0.325486	0.0876591	0.0418637	Positive	1	1215		-0.84978	ns	ns
1767	1742	0.0313534	-0.00711689	0.290167						1742	-1.0036		0.143025	0.0984098	0.0633328				-0.95608	1742	0.151932	0.0760146	0.105429						1742	-1.023		1742	0.113565	0.115894	0.0365134	Positive	1	1742	1742	0.108925	0.0782336	0.0458568	Positive	1	1742		-1.0885	ns	ns
566	558	0.49568	0.00428262	0.421223						558	-0.94553		0.509115	0.103406	0.0633284				-1.0387	558	0.546163	0.184975	0.010526	Positive	0.0105	1			558	-0.81482		558	0.541457	0.14116	0.0366213	Positive	1	558	558	0.516961	0.100465	0.0225284	Positive	1	558		-0.90524	ns	ns
3095	3054	0.111705	0.0368779	0.082083						3054	-0.59978		0.271484	0.0476335	0.231811				-1.0653	3054	0.232277	0.159016	0.0235956	Positive	0.0236	1			3054	-0.74712		3054	0.212633	0.118624	0.0369246	Positive	1	3054	3054	0.20537	0.0874528	0.0313808	Positive	1	3054		-1.0252	ns	ns
1029	1016	0.192109	0.0286663	0.116289						1016	-1.0353		0.326823	0.166953	0.016514	Positive			-0.85947	1016	0.361912	0.0548542	0.205572						1016	-1.0594		1016	0.304802	0.124047	0.0369533	Positive	1	1016	1016	0.29383	0.0913381	0.0314744	Positive	1	1016		-0.99006	ns	ns
1204	1185	0.0412189	-0.0106347	0.223677						1185	-1.033		0.16059	0.0877952	0.0911143				-0.9942	1185	0.161983	0.0861495	0.0790514						1185	-1.0143		1185	0.126574	0.113727	0.0372739	Positive	1	1185	1185	0.121419	0.0760965	0.045027	Positive	1	1185		-1.1193	ns	ns
616	607	0.496524	-0.0022311	0.425962						607	-1.0187		0.509549	0.113422	0.0512901				-1.0187	607	0.538536	0.174714	0.0126025	Positive	0.0126	1			607	-0.90613		607	0.540145	0.139923	0.0373217	Positive	1	607	607	0.514878	0.0977158	0.0249776	Positive	1	607		-0.93332	ns	ns
385	379	0.382608	0.0157512	0.250475						379	-0.97883		0.3227	0.185191	0.010052	Positive			-0.77754	379	0.231992	0.0874424	0.115605						379	-0.9942		379	0.323416	0.122898	0.0375299	Positive	1	379	379	0.312579	0.0924884	0.0315857	Positive	1	379		-0.78396	ns	ns
2636	2602	0.163499	-0.00371633	0.375213						2602	-1.023		0.313151	0.129533	0.0365423	Positive			-0.9748	2602	0.328906	0.0833161	0.103834						2602	-1.0176		2602	0.280638	0.122862	0.0379641	Positive	1	2602	2602	0.268739	0.0840238	0.0409319	Positive	1	2602		-1.0998	ns	ns
3110	3068	0.44125	-0.00338112	0.386741						3068	-1.0478		0.38151	0.169104	0.0165762	Positive			-0.89388	3068	0.33448	0.115261	0.0449301	Positive	0.0449	1			3068	-1.0026		3068	0.402962	0.12705	0.0388034	Positive	1	3068	3068	0.38584	0.0883119	0.0350772	Positive	1	3068		-0.91146	ns	ns
1636	1613	0.0513091	-0.00822061	0.277773						1613	-1.0409		0.170573	0.0981117	0.0707851				-0.97782	1613	0.179241	0.0765201	0.112805						1613	-1.0275		1613	0.13942	0.112011	0.0391164	Positive	1	1613	1613	0.13386	0.0751302	0.041344	Positive	1	1613		-1.1037	ns	ns
3534	3484	0.0911164	-0.00949865	0.256132						3484	-1.0165		0.232967	0.107825	0.0599203				-1.01	3484	0.240553	0.0904759	0.104786						3484	-1.0512		3484	0.196853	0.121198	0.039405	Positive	1	3484	3484	0.188444	0.0819816	0.0347884	Positive	1	3484		-1.0935	ns	ns
214	212	0.391845	0.0101412	0.337639						212	-0.9748		0.5	0.149342	0.022899	Positive			-0.97782	212	0.500381	0.06342	0.137618						212	-1.0774		212	0.48091	0.111526	0.0396384	Positive	1	212	212	0.464335	0.0798127	0.0447183	Positive	1	212		-1.0264	ns	ns
2625	2591	0.35021	-0.0105437	0.234533						2591	-1.0047		0.246094	0.15032	0.0234133	Positive			-0.90613	2591	0.239203	0.145375	0.0321494	Positive	0.0321	1			2591	-0.87936		2591	0.29103	0.121578	0.0397289	Positive	1	2591	2591	0.278439	0.081856	0.0434245	Positive	1	2591		-0.80361	ns	ns
1441	1421	0.435962	-0.0106066	0.224565						1421	-1.0512		0.533203	0.128488	0.048568	Positive			-0.97581	1421	0.534158	0.132029	0.0366045	Positive	0.0366	1			1421	-0.96585		1421	0.525922	0.132318	0.0404414	Positive	1	1421	1421	0.501304	0.089707	0.0331774	Positive	1	1421		-0.9748	ns	ns
2055	2028	0.424261	-0.0101298	0.231899						2028	-1.0079		0.339844	0.160153	0.0225064	Positive			-0.90968	2028	0.325878	0.14631	0.0179855	Positive	0.018	1			2028	-0.90348		2028	0.381144	0.1327	0.040571	Positive	1	2028	2028	0.363323	0.0901578	0.0364573	Positive	1	2028		-0.87016	ns	ns
2160	2132	0.494395	-0.00551071	0.34832						2132	-1.0319		0.514816	0.114321	0.0527496				-1.033	2132	0.536812	0.163187	0.0161746	Positive	0.0162	1			2132	-0.90172		2132	0.540797	0.135738	0.040585	Positive	1	2132	2132	0.516249	0.0946408	0.0276603	Positive	1	2132		-0.99316	ns	ns
173	172	0.467794	0.0120117	0.268529						172	-1.0015		0.363281	0.0767025	0.128245				-1.0948	172	0.436637	0.170155	0.0198656	Positive	0.0199	1			172	-0.83633		172	0.436906	0.115451	0.0420944	Positive	1	172	172	0.422335	0.0849314	0.0355827	Positive	1	172		-0.87182	ns	ns
35	35	0.374696	0.00201055	0.498464						35	-0.99838		0.490885	0.0701103	0.128155				-1.1101	35	0.488885	0.136068	0.0257234	Positive	0.0257	1			35	-0.93892		35	0.468255	0.107907	0.0423354	Positive	1	35	35	0.451628	0.0750631	0.0522062			35		-1.0455	ns	ns
1151	1132	0.350311	-0.0099648	0.246319						1132	-1.0713		0.476562	0.111188	0.0549453				-1.0489	1132	0.478554	0.0955986	0.0657803						1132	-1.0375		1132	0.45313	0.109605	0.0423998	Positive	1	1132	1132	0.435363	0.0732684	0.0511995			1132		-1.0387	ns	ns
2712	2678	0.340835	0.00353859	0.439163						2678	-1.0252		0.265625	0.171517	0.00622524	Positive	0.0109578		-0.84104	2678	0.199572	0.102705	0.0734679						2678	-0.9718		2678	0.278838	0.117175	0.0424297	Positive	1	2678	2678	0.268748	0.0840323	0.0409175	Positive	1	2678		-0.81936	ns	ns
2524	2491	0.4953	-0.00720918	0.308437						2491	-0.94934		0.455946	0.105869	0.0594598				-1.0286	2491	0.47978	0.143117	0.0239866	Positive	0.024	1			2491	-0.93986		2491	0.497159	0.116761	0.0426429	Positive	1	2491	2491	0.476972	0.0793798	0.0440455	Positive	1	2491		-0.92869	ns	ns
2114	2087	0.47626	0.0475253	0.0372791	Positive				0.0562638	2087	-1.0209		0.345052	0.0431778	0.261472				-1.0677	2087	0.461049	0.187937	0.0099147	Positive	0.0099	1			2087	-0.7684		2087	0.435907	0.1148	0.0432138	Positive	1	2087	2087	0.427071	0.096487	0.0244536	Positive	1	2087		-0.73775	ns	ns
2665	2631	0.283359	0.0125726	0.286098						2631	-1.0133		0.439236	0.0703557	0.129757				-1.1341	2631	0.423757	0.160873	0.0248101	Positive	0.0248	1			2631	-0.86356		2631	0.397813	0.124924	0.0434616	Positive	1	2631	2631	0.382305	0.089428	0.0350269	Positive	1	2631		-0.97081	ns	ns
3380	3334	0.188368	-0.0106131	0.236014						3334	-0.92137		0.343316	0.104771	0.0699336				-1.0241	3334	0.345397	0.101418	0.0662437						3334	-1.0252		3334	0.30541	0.117601	0.0437696	Positive	1	3334	3334	0.292584	0.0789218	0.0496265	Positive	1	3334		-1.1062	ns	ns
1466	1445	0.318616	0.0620459	0.015193	Positive				0.0453491	1445	-0.99316		0.427734	0.190451	0.00846752	Positive			-0.77967	1445	0.456595	0.0329246	0.307812						1445	-1.1127		1445	0.411099	0.119017	0.043826	Positive	1	1445	1445	0.401227	0.0973406	0.0220874	Positive	1	1445		-0.80658	ns	ns
2730	2696	0.362166	-0.00690767	0.305981						2696	-1.0122		0.242188	0.120317	0.0493743	Positive			-0.96192	2696	0.274148	0.157651	0.0164515	Positive	0.0165	1			2696	-0.87684		2696	0.304959	0.116765	0.0445732	Positive	1	2696	2696	0.292677	0.0797009	0.0483007	Positive	1	2696		-0.86933	ns	ns
877	868	0.396528	-0.00354538	0.371664						868	-1.0068		0.5052	0.130401	0.0351878	Positive			-0.99006	868	0.504634	0.0798325	0.0905719						868	-1.0559		868	0.487157	0.109349	0.0446039	Positive	1	868	868	0.469061	0.0749877	0.0509405			868		-1.0026	ns	ns
2747	2713	0.392902	0.0414384	0.0637527						2713	-1.0047		0.486979	0.166001	0.0153486	Positive			-0.91684	2713	0.493204	0.0350849	0.280242						2713	-1.0559		2713	0.469136	0.105789	0.044874	Positive	1	2713	2713	0.457949	0.0839442	0.0395559	Positive	1	2713		-0.95415	ns	ns
2035	2008	0.47126	0.00478988	0.403337						2008	-1.0154		0.439978	0.156221	0.0153535	Positive			-0.96094	2008	0.378429	0.0797346	0.104521						2008	-1.0364		2008	0.445118	0.110168	0.0450353	Positive	1	2008	2008	0.43	0.0788839	0.0427287	Positive	1	2008		-0.97581	ns	ns
1044	1031	0.334131	-0.00020603	0.479148						1031	-1.0409		0.255859	0.160895	0.0135881	Positive			-0.86029	1031	0.199572	0.102705	0.0734679						1031	-0.98903		1031	0.273021	0.111577	0.0451305	Positive	1	1031	1031	0.263235	0.0785485	0.0521181			1031		-0.8611	ns	ns
3760	3710	0.136698	-0.00782723	0.283031						3710	-1.0297		0.282986	0.0766548	0.118483				-1.0478	3710	0.274101	0.103246	0.0588008						3710	-0.9738		3710	0.24048	0.105473	0.0452494	Positive	1	3710	3710	0.231462	0.0706177	0.0690888			3710		-1.122	ns	ns
839	830	0.071016	-0.00928617	0.253972						830	-1.01		0.203993	0.0803135	0.0940478				-1.0364	830	0.198889	0.096438	0.0833422						830	-1.0026		830	0.164632	0.110287	0.0466169	Positive	1	830	830	0.158144	0.0737822	0.0423097	Positive	1	830		-1.096	ns	ns
456	450	0.508842	0.0880945	0.00687298	Positive				0.0355356	450	-1.0047		0.512153	0.182159	0.0117629	Positive			-0.876	450	0.381631	0.0105921	0.402276						450	-1.0375		450	0.469059	0.10427	0.0468231	Positive	1	450	450	0.467861	0.101976	0.0215549	Positive	1	450		-0.7726	ns	ns
1072	1057	0.47346	-0.00946138	0.262659						1057	-0.98289		0.532552	0.118157	0.0600134				-1.01	1057	0.539809	0.14027	0.0314125	Positive	0.0314	1			1057	-0.98697		1057	0.539765	0.128234	0.0471384	Positive	1	1057	1057	0.515399	0.0870193	0.0356477	Positive	1	1057		-1.0341	ns	ns
1933	1907	0.0999198	-0.00661526	0.321589						1907	-1.0209		0.244792	0.0772676	0.113256				-1.0738	1907	0.234447	0.107825	0.0787162						1907	-1.0005		1907	0.201178	0.111693	0.0473714	Positive	1	1907	1907	0.193249	0.0752492	0.0484371	Positive	1	1907		-1.1062	ns	ns
3477	3427	0.0517664	0.00952445	0.339432						3427	-1.0421		0.153212	0.110422	0.0481204	Positive			-0.91775	3427	0.176847	0.0503152	0.221079						3427	-1.0653		3427	0.131868	0.100863	0.0480178	Positive	1	3427	3427	0.127395	0.0692888	0.057373			3427		-1.0606	ns	ns
1134	1115	0.411787	-0.00074524	0.43945						1115	-0.9839		0.511267	0.0782234	0.117071				-1.0297	1115	0.515904	0.13851	0.0243608	Positive	0.0244	1			1115	-0.90701		1115	0.498603	0.112109	0.048286	Positive	1	1115	1115	0.480022	0.07774	0.047005	Positive	1	1115		-1.0653	ns	ns
2634	2600	0.4927	-0.00703839	0.313297						2600	-1.0122		0.448696	0.0956376	0.0740167				-1.0701	2600	0.47336	0.133171	0.0326835	Positive	0.0327	1			2600	-0.94458		2600	0.489978	0.107482	0.0486528	Positive	1	2600	2600	0.471735	0.0729678	0.0537985			2600		-1.0209	ns	ns
140	140	0.487307	-0.010518	0.238684						140	-1.0443		0.446945	0.106569	0.0562878				-0.98697	140	0.452499	0.11591	0.0550203						140	-1.01		140	0.480196	0.103512	0.0489404	Positive	1	140	140	0.462391	0.0689919	0.0648442			140		-1.0111	ns	ns
3104	3062	0.477365	-0.0107527	0.235841						3062	-0.98697		0.429234	0.110975	0.0493345	Positive			-1.0015	3062	0.42804	0.110975	0.0601261						3062	-0.9738		3062	0.461963	0.102174	0.0496913	Positive	1	3062	3062	0.444999	0.0679482	0.0664688			3062		-1.0547	ns	ns
2896	2859	0.428961	-0.0011468	0.435313						2859	-0.95415		0.51992	0.0851782	0.107295				-1.086	2859	0.528403	0.145699	0.0234765	Positive	0.0235	1			2859	-0.96585		2859	0.513019	0.118454	0.0497781	Positive	1	2859	2859	0.492803	0.0822924	0.0418362	Positive	1	2859		-1.0466	ns	ns
1841	1815	0.0512952	-0.00867975	0.268175						1815	-0.99316		0.167969	0.0684619	0.140558				-1.0571	1815	0.161983	0.0861495	0.0790514						1815	-0.9629		1815	0.131942	0.0990119	0.0500351	Positive		1815	1815	0.127237	0.0656931	0.0678797			1815		-1.1153	ns	ns
1664	1641	0.455893	0.00037214	0.483576						1641	-0.99109		0.359375	0.0883295	0.101669				-1.0466	1641	0.410914	0.153054	0.0265065	Positive	0.0265	1			1641	-0.9026		1641	0.423696	0.110322	0.0513052			1641	1641	0.408555	0.0773517	0.0477019	Positive	1	1641		-0.99838	ns	ns
876	867	0.496524	-0.0022311	0.425962						867	-1.0047		0.487847	0.141412	0.0283238	Positive			-1.0047	867	0.449545	0.0852843	0.0936803						867	-1.063		867	0.49602	0.107934	0.0518521			867	867	0.478126	0.074547	0.0519077			867		-1.0047	ns	ns
271	268	0.0724019	0.0291875	0.110268						268	-0.96783		0.173611	0.131579	0.0299354	Positive			-0.82012	268	0.210043	0.0402427	0.28832						268	-1.1011		268	0.157009	0.10249	0.0522398			268	268	0.152136	0.0737427	0.0417254	Positive	1	268		-0.99524	ns	ns
432	426	0.320715	-0.00611336	0.341095						426	-0.9839		0.236328	0.1398	0.0332111	Positive			-0.90348	426	0.199572	0.102705	0.0734679						426	-0.98493		426	0.261279	0.100951	0.0528454			426	426	0.252206	0.0686071	0.0782917			426		-0.91684	ns	ns
376	370	0.446275	0.0360707	0.0759501						370	-1.0005		0.53125	0.175232	0.018047	Positive			-0.8802	370	0.513374	0.0455084	0.227257						370	-1.0536		370	0.511444	0.114797	0.053213			370	370	0.49726	0.0895481	0.0332129	Positive	1	370		-0.9241	ns	ns
644	635	0.428927	-0.0072155	0.294215						635	-0.9942		0.526042	0.13038	0.0429019	Positive			-0.99109	635	0.521537	0.0943025	0.0742358						635	-1.0286		635	0.513057	0.115193	0.0536025			635	635	0.492395	0.0780637	0.0479656	Positive	1	635		-1.075	ns	ns
3216	3171	0.423204	0.00464765	0.433414						3171	-0.98595		0.300347	0.0949802	0.0759235				-1.0455	3171	0.365482	0.172142	0.00941043	Positive	0.0094	1			3171	-0.853		3171	0.376738	0.11964	0.0538416			3171	3171	0.362782	0.0857748	0.0420695	Positive	1	3171		-0.89215	ns	ns
1548	1525	0.35897	0.027731	0.126592						1525	-0.9718		0.204648	0.0586294	0.170954				-1.0738	1525	0.307783	0.170943	0.0094563	Positive	0.0095	1			1525	-0.78683		1525	0.297208	0.10717	0.0544079			1525	1525	0.290315	0.085971	0.0383872	Positive	1	1525		-0.77967	ns	ns
2009	1982	0.486949	0.0182138	0.184138						1982	-1.0036		0.513021	0.066631	0.158623				-1.0432	1982	0.549877	0.172686	0.0150925	Positive	0.0151	1			1982	-0.88871		1982	0.534852	0.120053	0.0547147			1982	1982	0.516561	0.0888944	0.033505	Positive	1	1982		-0.99316	ns	ns
1877	1851	0.423204	0.00464765	0.433414						1851	-1.023		0.519965	0.143204	0.0300409	Positive			-0.93425	1851	0.513544	0.0690589	0.126161						1851	-1.0559		1851	0.503573	0.109833	0.0547655			1851	1851	0.485823	0.0773107	0.0486359	Positive	1	1851		-1.0375	ns	ns
2200	2170	0.327886	-0.00063934	0.471639						2170	-1.0264		0.452908	0.128923	0.0327887	Positive			-0.99006	2170	0.461895	0.0708955	0.119739						2170	-1.0466		2170	0.429952	0.106976	0.0547777			2170	2170	0.414464	0.0736054	0.0538817			2170		-1.0524	ns	ns
3597	3547	0.500001	-0.0104107	0.236555						3547	-1.0187		0.5	0.126535	0.0383323	Positive			-0.98903	3547	0.493755	0.117064	0.0386532	Positive	0.0387	1			3547	-0.9942		3547	0.519542	0.116109	0.0557318			3547	3547	0.498013	0.0778986	0.0482097	Positive	1	3547		-1.0122	ns	ns
1755	1730	0.502289	0.00040704	0.484814						1730	-0.93986		0.489877	0.0878159	0.0829641				-1.0421	1730	0.52492	0.154396	0.0172824	Positive	0.0173	1			1730	-0.92228		1730	0.526053	0.117558	0.0558484			1730	1730	0.505928	0.0824563	0.0419859	Positive	1	1730		-1.0421	ns	ns
1	1	0.494705	-0.009636	0.254967						1	-1.07013		0.517361	0.111551	0.0576686				-1.04092	1	0.526186	0.131633	0.0336897	Positive	0.0337	1			1	-0.982886		1	0.535255	0.118231	0.0569615			1	1	0.512827	0.0796674	0.0457901	Positive	1	1		-1.00789	ns	ns
2919	2882	0.503848	0.0835553	0.00797184	Positive				0.0376007	2882	-0.988		0.555789	0.201625	0.0129017	Positive			-0.77401	2882	0.496928	0.0210257	0.416876						2882	-1.0786		2882	0.524615	0.115704	0.0577869			2882	2882	0.518548	0.105357	0.0186523	Positive	1	2882		-0.68362	ns	ns
3466	3417	0.489396	-0.00958414	0.257719						3417	-0.9942		0.523438	0.110134	0.0637888				-0.96585	3417	0.531624	0.130636	0.0369285	Positive	0.0369	1			3417	-0.98085		3417	0.53737	0.117948	0.057884			3417	3417	0.514909	0.079472	0.0458346	Positive	1	3417		-1.023	ns	ns
3234	3189	0.459858	0.00382155	0.432997						3189	-1.0143		0.363281	0.0767025	0.128245				-1.0387	3189	0.421165	0.149344	0.0299739	Positive	0.03	1			3189	-0.92961		3189	0.428568	0.104556	0.058575			3189	3189	0.414577	0.0743383	0.0524312			3189		-0.9839	ns	ns
1091	1074	0.406982	-0.0100755	0.230833						1074	-1.0375		0.322049	0.139623	0.0312283	Positive			-0.94269	1074	0.307798	0.125583	0.0342066	Positive	0.0342	1			1074	-1.0047		1074	0.360319	0.114795	0.0596936			1074	1074	0.345592	0.0770737	0.0577786			1074		-0.91865	ns	ns
3589	3539	0.314268	-0.00654487	0.328933						3539	-1.0286		0.197266	0.0984193	0.0649403				-1.0079	3539	0.229291	0.134596	0.0428552	Positive	0.0429	1			3539	-0.88871		3539	0.255315	0.0964754	0.0599486			3539	3539	0.246779	0.0652263	0.0886643			3539		-0.9408	ns	ns
2910	2873	0.473834	0.0375205	0.062835						2873	-1.0286		0.457031	0.164372	0.0138544	Positive			-0.90701	2873	0.352964	0.0384867	0.288847						2873	-1.0176		2873	0.436757	0.101535	0.0607621			2873	2873	0.428186	0.0835493	0.0368192	Positive	1	2873		-0.93705	ns	ns
2450	2418	0.32562	0.0116929	0.274834						2418	-0.97883		0.443048	0.139672	0.0238909	Positive			-0.94269	2418	0.458052	0.0546224	0.178841						2418	-1.1101		2418	0.422434	0.103578	0.0612174			2418	2418	0.409105	0.0743709	0.0531096			2418		-1.0524	ns	ns
47	47	0.491368	0.0125365	0.262526						47	-0.99524		0.510665	0.0674515	0.152751				-1.033	47	0.546009	0.161506	0.018863	Positive	0.0189	1			47	-0.89043		47	0.534364	0.114657	0.061264			47	47	0.516294	0.0836705	0.0397778	Positive	1	47		-0.95608	ns	ns
2169	2140	0.362628	-0.00431143	0.364617						2140	-1.0198		0.285373	0.143166	0.0201038	Positive			-0.95802	2140	0.241457	0.0974343	0.0913463						2140	-0.95608		2140	0.307258	0.10356	0.0613721			2140	2140	0.296518	0.0710906	0.0647808			2140		-0.93705	ns	ns
235	232	0.436686	0.0286646	0.110532						232	-1.0058		0.401042	0.174299	0.012913	Positive			-0.86933	232	0.29692	0.0565673	0.167524						232	-1.0642		232	0.388311	0.111293	0.063763			232	232	0.378426	0.0880779	0.038022	Positive	1	232		-0.91504	ns	ns
1563	1540	0.298995	0.0241874	0.145385						1540	-0.98187		0.246094	0.15032	0.0234133	Positive			-0.87516	1540	0.150087	0.051953	0.198249						1540	-1.0275		1540	0.236511	0.093634	0.0655976			1540	1540	0.231845	0.0753913	0.0585005			1540		-0.90172	ns	ns
1769	1744	0.269767	0.0180732	0.218794						1744	-0.98085		0.395616	0.149118	0.0264524	Positive			-0.92046	1744	0.420058	0.0528567	0.190929						1744	-1.0308		1744	0.374283	0.109937	0.0664489			1744	1744	0.36204	0.0798369	0.0512553			1744		-1.033	ns	ns
285	281	0.425762	-0.00299816	0.39073						281	-0.9839		0.364583	0.148571	0.0275836	Positive			-0.95997	281	0.317286	0.0958568	0.0736921						281	-1.0409		281	0.383303	0.109493	0.0668044			281	281	0.369288	0.0756968	0.0592316			281		-0.95126	ns	ns
1016	1003	0.440287	-0.00778903	0.284795						1003	-1.022		0.379557	0.129295	0.0405952	Positive			-0.9738	1003	0.35123	0.0975787	0.0734563						1003	-1.0198		1003	0.404937	0.102076	0.0680045			1003	1003	0.3904	0.0686406	0.0680172			1003		-1.0143	ns	ns
1647	1624	0.4953	-0.00720918	0.308437						1624	-1.0015		0.528863	0.129629	0.0451394	Positive			-1.0111	1624	0.512236	0.0935802	0.067798						1624	-1.0618		1624	0.53267	0.109311	0.0685678			1624	1624	0.512301	0.0738976	0.0559728			1624		-1.022	ns	ns
1896	1870	0.45463	-0.00520934	0.348976						1870	-1.0432		0.533203	0.128488	0.048568	Positive			-0.9738	1870	0.524014	0.083907	0.0956829						1870	-1.0524		1870	0.523658	0.107746	0.0690001			1870	1870	0.504164	0.073245	0.0572763			1870		-0.99213	ns	ns
2783	2748	0.268666	0.0409384	0.066458						2748	-0.98187		0.22506	0.156173	0.0198899	Positive			-0.86192	2748	0.1119	0.0400471	0.252444						2748	-1.0466		2748	0.20442	0.0949186	0.069186			2748	2748	0.201923	0.0837279	0.036271	Positive	1	2748		-0.82548	ns	ns
3023	2984	0.347537	0.00776991	0.3566						2984	-1.0165		0.285373	0.143166	0.0201038	Positive			-0.95899	2984	0.213068	0.0680138	0.161331						2984	-1.0665		2984	0.289964	0.0944387	0.0693193			2984	2984	0.282081	0.0691313	0.0693033			2984		-0.94553	ns	ns
3193	3148	0.438674	-0.00511553	0.344971						3148	-1.0209		0.518977	0.078919	0.123339				-1.0547	3148	0.52565	0.123998	0.0405811	Positive	0.0406	1			3148	-0.99213		3148	0.513181	0.103891	0.0702876			3148	3148	0.494986	0.0709503	0.0614732			3148		-1.0547	ns	ns
825	816	0.32663	-0.00834011	0.290178						816	-0.87852		0.242188	0.120317	0.0493743	Positive			-1.0133	816	0.216003	0.0943921	0.099915						816	-1.0143		816	0.270266	0.0901901	0.0717738			816	816	0.261587	0.0600053	0.10115			816		-0.94553	ns	ns
262	259	0.498505	-0.00232216	0.422643						259	-0.7677		0.494358	0.128099	0.0372557	Positive			-0.96981	259	0.458957	0.074271	0.112586						259	-1.0252		259	0.500393	0.0971468	0.0726978			259	259	0.484087	0.066735	0.0700485			259		-1.075	ns	ns
1603	1580	0.50408	0.0166082	0.215519						1580	-1.0047		0.510851	0.145946	0.0253834	Positive			-0.96192	1580	0.449522	0.050327	0.199109						1580	-1.063		1580	0.501549	0.0969805	0.0741816			1580	1580	0.48837	0.0726115	0.057297			1580		-1.0047	ns	ns
561	554	0.429953	-0.0024083	0.405669						554	-1.0252		0.518229	0.121714	0.0469451	Positive			-0.96981	554	0.513544	0.0690589	0.126161						554	-1.0209		554	0.504281	0.0982376	0.0741882			554	554	0.487459	0.0671175	0.0696899			554		-1.0811	ns	ns
2304	2274	0.304153	0.0578936	0.0239414	Positive				0.0545302	2274	-1.0122		0.4375	0.0255639	0.396653				-1.075	2274	0.403043	0.170283	0.0187987	Positive	0.0188	1			2274	-0.853		2274	0.389293	0.102578	0.0758199			2274	2274	0.381686	0.0846898	0.0416962	Positive	1	2274		-0.95222	ns	ns
1539	1516	0.219244	0.00387284	0.428915						1516	-1.0443		0.362184	0.0516352	0.217842				-1.0738	1516	0.341274	0.115437	0.0445788	Positive	0.0446	1			1516	-1.0165		1516	0.317651	0.0929877	0.0781564			1516	1516	0.308039	0.0646877	0.0807969			1516		-1.0353	ns	ns
21	21	0.427462	0.0246194	0.14072						21	-1.0364		0.505425	0.136128	0.0309884	Positive			-0.94839	21	0.503079	0.0337894	0.29885						21	-1.0398		21	0.48984	0.0884524	0.0811147			21	21	0.478879	0.0675888	0.0665693			21		-1.033	ns	ns
424	418	0.47024	0.0481123	0.0381629	Positive				0.0562638	418	-0.99524		0.53342	0.162349	0.0236126	Positive			-0.93705	418	0.509295	0.0264678	0.372542						418	-1.0252		418	0.513866	0.0982884	0.0811691			418	418	0.504582	0.081698	0.0430112	Positive	1	418		-0.91415	ns	ns
1900	1874	0.413065	0.0196473	0.193001						1874	-0.99316		0.494358	0.128099	0.0372557	Positive			-0.95899	1874	0.496939	0.0346068	0.28663						1874	-1.0665		1874	0.479228	0.0848869	0.0824393			1874	1874	0.468332	0.0635972	0.0767241			1874		-1.0252	ns	ns
1069	1054	0.262852	0.0215737	0.181925						1054	-0.99733		0.210503	0.140011	0.025921	Positive			-0.89388	1054	0.122006	0.0499896	0.198937						1054	-0.99943		1054	0.202225	0.0866915	0.0830349			1054	1054	0.198552	0.0697964	0.0637053			1054		-0.92228	ns	ns
3076	3036	0.500057	0.00056821	0.490539						3036	-0.99733		0.5	0.126535	0.0383323	Positive			-1.0068	3036	0.460566	0.0652352	0.13738						3036	-1.0571		3036	0.50221	0.0927922	0.083354			3036	3036	0.487034	0.0645228	0.0766901			3036		-1.075	ns	ns
1718	1695	0.449186	0.016004	0.223903						1695	-1.0026		0.41645	0.141132	0.0268628	Positive			-0.95802	1695	0.336237	0.0492712	0.219131						1695	-1.0133		1695	0.410594	0.0914129	0.0849246			1695	1695	0.40079	0.0691887	0.0654022			1695		-1.0133	ns	ns
288	284	0.23751	0.0658611	0.0181131	Positive				0.0496764	284	-1.0409		0.210503	0.140011	0.025921	Positive			-0.92777	284	0.0815937	0.0122602	0.49566						284	-1.0701		284	0.176304	0.085479	0.0850534			284	284	0.176705	0.087554	0.0270902	Positive	1	284		-0.83789	ns	ns
1964	1938	0.273173	-0.00991821	0.241976						1938	-1.0512		0.170573	0.0981117	0.0707851				-1.0015	1938	0.182697	0.112808	0.047714	Positive	0.0477	1			1938	-0.91504		1938	0.215359	0.0847031	0.0868656			1938	1938	0.208699	0.0554941	0.113569			1938		-0.95802	ns	ns
2725	2691	0.273173	-0.00991821	0.241976						2691	-1.0264		0.170573	0.0981117	0.0707851				-1.0547	2691	0.182697	0.112808	0.047714	Positive	0.0477	1			2691	-0.9748		2691	0.215359	0.0847031	0.0868656			2691	2691	0.208699	0.0554941	0.113569			2691		-0.98289	ns	ns
1122	1104	0.421953	0.0191275	0.194263						1104	-1.0143		0.5	0.126535	0.0383323	Positive			-0.96981	1104	0.50023	0.0341756	0.293189						1104	-1.0319		1104	0.48514	0.0836553	0.0876276			1104	1104	0.474272	0.0626562	0.0782364			1104		-1.0409	ns	ns
2011	1984	0.345849	0.0679602	0.0123852	Positive				0.0445986	1984	-1.0455		0.456597	0.0134881	0.45912				-1.0275	1984	0.423757	0.160873	0.0248101	Positive	0.0248	1			1984	-0.90172		1984	0.413503	0.0897697	0.087765			1984	1984	0.408808	0.0793161	0.0444062	Positive	1	1984		-0.93892	ns	ns
2685	2651	0.503546	0.00359644	0.442965						2651	-1.0606		0.480903	0.0633479	0.151334				-1.0618	2651	0.518976	0.13314	0.0294418	Positive	0.0294	1			2651	-0.96487		2651	0.516689	0.0956038	0.0885776			2651	2651	0.501059	0.0673913	0.0705613			2651		-0.95802	ns	ns
3656	3606	0.50129	0.00014495	0.47949						3606	-1.0466		0.46875	0.0652632	0.147591				-1.1037	3606	0.50467	0.125402	0.0313694	Positive	0.0314	1			3606	-1.0241		3606	0.506729	0.0918705	0.0893412			3606	3606	0.491487	0.0637086	0.0799627			3606		-0.99943	ns	ns
1032	1019	0.259888	-0.00114054	0.439641						1019	-1.0286		0.399089	0.0598094	0.180665				-1.0571	1019	0.384831	0.111986	0.0492308	Positive	0.0492	1			1019	-1.0133		1019	0.35961	0.0937781	0.0921232			1019	1019	0.34812	0.06387	0.0939772			1019		-1.1193	ns	ns
1289	1269	0.0724019	0.0291875	0.110268						1269	-1.0133		0.153212	0.110422	0.0481204	Positive			-0.91504	1269	0.191721	0.0248072	0.397153						1269	-1.0375		1269	0.142419	0.07877	0.0922365			1269	1269	0.139193	0.0574193	0.0927956			1269		-0.99316	ns	ns
3220	3175	0.390175	0.00158767	0.487388						3175	-1.0308		0.274306	0.0678215	0.143262				-1.0501	3175	0.33018	0.130251	0.0290007	Positive	0.029	1			3175	-0.9738		3175	0.340883	0.0887845	0.0931544			3175	3175	0.331346	0.0625568	0.101027			3175		-0.98697	ns	ns
2558	2525	0.48278	0.0129294	0.251428						2525	-1.0375		0.403635	0.0403036	0.274821				-1.0387	2525	0.466944	0.12344	0.0434917	Positive	0.0435	1			2525	-1.0111		2525	0.460956	0.079579	0.0933805			2525	2525	0.451138	0.0595474	0.0939391			2525		-1.0364	ns	ns
205	203	0.296095	0.00465193	0.425453						203	-1.0364		0.411458	0.118454	0.0482868	Positive			-0.93332	203	0.428887	0.0513801	0.197539						203	-1.0618		203	0.390632	0.0917519	0.0940852			203	203	0.379015	0.0639151	0.0883502			203		-1.091	ns	ns
1700	1677	0.474808	-0.0020767	0.437053						1677	-1.022		0.519509	0.0669444	0.164928				-1.0432	1677	0.534225	0.120731	0.0482114	Positive	0.0482	1			1677	-0.97782		1677	0.52643	0.0943169	0.0953556			1677	1677	0.509783	0.0647424	0.078715			1677		-1.0897	ns	ns
3754	3704	0.339433	0.0677289	0.0109307	Positive				0.0426793	3704	-1.0005		0.414062	0.154982	0.0188127	Positive			-0.92593	3704	0.451575	0.0109346	0.449909						3704	-1.0387		3704	0.406068	0.086564	0.0957631			3704	3704	0.401852	0.0769824	0.0489638	Positive	1	3704		-0.87016	ns	ns
1972	1946	0.500869	-0.00511925	0.353961						1946	-1.0198		0.480035	0.071933	0.122521				-1.0701	1946	0.504501	0.114787	0.0402431	Positive	0.0402	1			1946	-1.0653		1946	0.511005	0.0898182	0.0972829			1946	1946	0.495098	0.0605758	0.0906283			1946		-1.0701	ns	ns
2556	2523	0.482009	0.0163594	0.203872						2523	-0.98085		0.399306	0.035881	0.306191				-1.0398	2523	0.466944	0.12344	0.0434917	Positive	0.0435	1			2523	-1.0133		2523	0.458157	0.0774569	0.099764			2523	2523	0.449201	0.0590624	0.0956636			2523		-1.0364	ns	ns
2557	2524	0.482009	0.0163594	0.203872						2524	-0.99733		0.399306	0.035881	0.306191				-1.0176	2524	0.466944	0.12344	0.0434917	Positive	0.0435	1			2524	-0.99006		2524	0.458157	0.0774569	0.099764			2524	2524	0.449201	0.0590624	0.0956636			2524		-1.0387	ns	ns
1411	1391	0.443322	0.0101648	0.315941						1391	-1.0409		0.407127	0.129198	0.0395165	Positive			-1.0432	1391	0.336237	0.0492712	0.219131						1391	-1.0948		1391	0.405148	0.0844173	0.101078			1391	1391	0.395629	0.0623875	0.0855795			1391		-1.0353	ns	ns
1217	1197	0.333484	0.0330918	0.0831214						1197	-1.0364		0.190104	0.0263879	0.390265				-1.0478	1197	0.293792	0.131767	0.0280553	Positive	0.0281	1			1197	-0.90701		1197	0.275294	0.0774808	0.101499			1197	1197	0.272125	0.0667391	0.0754051			1197		-0.89648	ns	ns
1949	1923	0.493248	5.669e-05	0.482683						1923	-1.0122		0.443576	0.0527552	0.19368				-1.0738	1923	0.48196	0.10906	0.0499941	Positive	0.05	1			1923	-0.97984		1923	0.485092	0.0774906	0.102666			1923	1923	0.472819	0.0535445	0.111037			1923		-1.0689	ns	ns
2073	2046	0.283969	0.0167755	0.227477						2046	-0.99733		0.390625	0.125333	0.0468463	Positive			-0.98187	2046	0.41686	0.0378337	0.28545						2046	-1.0409		2046	0.373517	0.0879739	0.102819			2046	2046	0.364003	0.0641372	0.0919348			2046		-1.0421	ns	ns
1262	1242	0.400933	0.106828	0.00187978	Positive				0.0222573	1242	-1.0111		0.226997	-0.00617893	0.176849				-0.99524	1242	0.39205	0.14679	0.0253246	Positive	0.0253	1			1242	-0.93146		1242	0.334221	0.0822664	0.102953			1242	1242	0.339476	0.0964728	0.0322765	Positive	1	1242		-0.48914	ns	ns
2592	2559	0.501081	-0.00270491	0.411426						2559	-1.0111		0.475043	0.0642591	0.149482				-1.075	2559	0.504501	0.114787	0.0402431	Positive	0.0402	1			2559	-1.0176		2559	0.508321	0.0863155	0.103413			2559	2559	0.493482	0.0588418	0.096585			2559		-1.0319	ns	ns
1945	1919	0.503223	0.00766183	0.357368						1919	-1.0297		0.510295	0.124315	0.0410648	Positive			-1.0165	1919	0.463777	0.0487715	0.203193						1919	-1.0885		1919	0.505225	0.0847515	0.104573			1919	1919	0.49255	0.0611988	0.0881478			1919		-1.0165	ns	ns
3093	3052	0.277521	0.0999852	0.0044443	Positive				0.0321528	3052	-0.79992		0.336604	0.164096	0.0203653	Positive			-0.8186	3052	0.404568	0.00085015	0.263585						3052	-1.0421		3052	0.339059	0.0807437	0.107178			3052	3052	0.339002	0.0805895	0.0528908			3052		-0.72851	ns	ns
2799	2763	0.49166	0.0461568	0.0430197	Positive				0.0562638	2763	-1.01		0.539062	0.148945	0.0327774	Positive			-0.94553	2763	0.504324	0.0208948	0.428						2763	-1.0241		2763	0.519595	0.0881582	0.107195			2763	2763	0.511928	0.0745019	0.0548158			2763		-0.93425	ns	ns
2498	2466	0.445961	0.017862	0.20216						2466	-0.95511		0.514323	0.122718	0.0439075	Positive			-0.97681	2466	0.507446	0.0331449	0.3081						2466	-1.0165		2466	0.500238	0.0806136	0.109735			2466	2466	0.489451	0.0603509	0.0902554			2466		-1.0466	ns	ns
628	619	0.333484	0.0330918	0.0831214						619	-1.033		0.418837	0.127963	0.0362448	Positive			-1.023	619	0.446798	0.0216395	0.417463						619	-1.0701		619	0.407043	0.0789516	0.113768			619	619	0.399876	0.0624435	0.0849083			619		-1.0198	ns	ns
1423	1403	0.256513	0.0304883	0.113624						1403	-0.99006		0.216797	0.118951	0.0413066	Positive			-0.97581	1403	0.120424	0.0242708	0.378805						1403	-1.0421		1403	0.199901	0.0707742	0.114988			1403	1403	0.198026	0.0619769	0.0865385			1403		-0.97681	ns	ns
3323	3277	0.379684	0.0283394	0.128862						3277	-1.0275		0.246094	0.0255639	0.408424				-1.0798	3277	0.34308	0.125233	0.0324015	Positive	0.0324	1			3277	-0.96585		3277	0.326816	0.073711	0.118517			3277	3277	0.322635	0.0617064	0.100497			3277		-0.99006	ns	ns
606	597	0.26759	0.056814	0.0290193	Positive				0.0562311	597	-0.88359		0.242188	0.120317	0.0493743	Positive			-0.96487	597	0.119286	0.00534863	0.380915						597	-1.0154		597	0.209497	0.0703506	0.118544			597	597	0.209852	0.0719222	0.0610673			597		-0.9503	ns	ns
1958	1932	0.499959	-0.00274321	0.411352						1932	-1.0275		0.470052	0.0568888	0.180425				-1.0922	1932	0.499403	0.105523	0.049035	Positive	0.049	1			1932	-1.0308		1932	0.503097	0.0782887	0.11933			1932	1932	0.489738	0.0531458	0.118956			1932		-1.0713	ns	ns
3559	3509	0.225976	0.0364517	0.0778397						3509	-1.0165		0.190538	0.118955	0.0421968	Positive			-0.97782	3509	0.0916933	0.0210692	0.402843						3509	-1.0264		3509	0.17059	0.0709244	0.122739			3509	3509	0.169518	0.0650511	0.0658644			3509		-0.98187	ns	ns
939	927	0.465379	0.0413322	0.0557649						927	-0.96585		0.519097	0.132265	0.0379067	Positive			-1.0079	927	0.506245	0.0162858	0.488279						927	-1.0524		927	0.503678	0.0771664	0.123048			927	927	0.497115	0.0649831	0.0767234			927		-1.009	ns	ns
2378	2346	0.325447	0.0628256	0.0134597	Positive				0.0447201	2346	-1.0286		0.304253	0.119574	0.0407573	Positive			-1.0143	2346	0.1725	0.00075737	0.307873						2346	-0.98697		2346	0.266634	0.0680776	0.129297			2346	2346	0.267591	0.0714091	0.0646038			2346		-0.93425	ns	ns
2638	2604	0.463388	0.0619219	0.019743	Positive				0.0503343	2604	-0.9839		0.452908	0.128923	0.0327887	Positive			-1.0176	2604	0.334699	0.00315829	0.323081						2604	-1.033		2604	0.417422	0.0713434	0.134622			2604	2604	0.417227	0.0709083	0.0588842			2604		-0.95318	ns	ns
2639	2605	0.463388	0.0619219	0.019743	Positive				0.0503343	2605	-1.0122		0.452908	0.128923	0.0327887	Positive			-0.9718	2605	0.334699	0.00315829	0.323081						2605	-1.0286		2605	0.417422	0.0713434	0.134622			2605	2605	0.417227	0.0709083	0.0588842			2605		-0.95415	ns	ns
1596	1573	0.408308	0.0192713	0.198871						1573	-0.988		0.371528	0.119626	0.0487939	Positive			-0.98903	1573	0.286041	0.0312019	0.328638						1573	-1.0409		1573	0.361382	0.0734126	0.134901			1573	1573	0.355434	0.0579065	0.117616			1573		-1.033	ns	ns
1136	1117	0.520441	0.0771388	0.0140303	Positive				0.0447201	1117	-1.0111		0.540341	0.140364	0.039964	Positive			-0.99213	1117	0.478116	0.00012611	0.296491						1117	-0.9748		1117	0.512162	0.0740281	0.140076			1117	1117	0.51292	0.0753956	0.0530094			1117		-0.89648	ns	ns
2610	2576	0.5143	0.0461911	0.0528855						2576	-1.0111		0.473635	0.0118425	0.444729				-1.0275	2576	0.533678	0.130321	0.0380476	Positive	0.038	1			2576	-1.0068		2576	0.511714	0.0732891	0.141939			2576	2576	0.507255	0.0651429	0.0774132			2576		-1.0176	ns	ns
3159	3116	0.496391	0.0561141	0.0279132	Positive				0.0562311	3116	-1.0264		0.494575	0.117175	0.0462266	Positive			-1.0409	3116	0.399941	0.00136619	0.27024						3116	-1.0478		3116	0.464233	0.0632781	0.143038			3116	3116	0.463847	0.0624984	0.0819629			3116		-0.96585	ns	ns
3648	3598	0.468104	0.0685412	0.0127016	Positive				0.0445986	3598	-0.86768		0.460272	0.125479	0.0379662	Positive			-0.98697	3598	0.340087	-0.00092294	0.257772						3598	-1.0286		3598	0.42149	0.0675632	0.147294			3598	3598	0.422831	0.0705197	0.058878			3598		-0.94553	ns	ns
1591	1568	0.406129	0.0559363	0.0283223	Positive				0.0562311	1568	-1.0122		0.265625	0.00433437	0.327323				-1.0559	1568	0.387066	0.122802	0.039379	Positive	0.0394	1			1568	-0.99943		1568	0.352727	0.0675131	0.150877			1568	1568	0.352554	0.0670558	0.0822462			1568		-0.95415	ns	ns
2148	2120	0.479968	0.0626894	0.0149597	Positive				0.0453491	2120	-1.0079		0.514323	0.122718	0.0439075	Positive			-1.0058	2120	0.502668	0.00031181	0.275261						2120	-1.0187		2120	0.499869	0.0641402	0.16089			2120	2120	0.499153	0.0627987	0.0836029			2120		-0.96981	ns	ns
84	84	0.518694	0.0616731	0.0279708	Positive				0.0562311	84	-0.99524		0.472691	-0.00144156	0.246806				-0.9839	84	0.533108	0.120122	0.0484189	Positive	0.0484	1			84	-0.96684		84	0.510661	0.0671465	0.16155			84	84	0.509996	0.0659307	0.0752263			84		-0.96388	ns	ns
3495	3445	0.354554	0.0474284	0.0478658	Positive				0.0581638	3445	-0.97681		0.330729	0.109159	0.0607954				-1.0079	3445	0.214325	0.00372179	0.329273						3445	-1.0297		3445	0.300354	0.0610786	0.16434			3445	3445	0.300042	0.0601028	0.094855			3445		-0.99943	ns	ns
3810	3758	0.12373	0.0776057	0.00772879	Positive				0.0376007	3758	-0.99943		0.235026	-0.00306167	0.216648				-0.98595	3758	0.164825	0.119355	0.033313	Positive	0.0333	1			3758	-0.85623		3758	0.174892	0.0550957	0.173796			3758	3758	0.174702	0.0540724	0.10815			3758		-0.95415	ns	ns
260	257	0.350216	0.0968163	0.0010992	Positive				0.0202765	257	-1.0387		0.386279	0.137874	0.0351069	Positive			-0.95126	257	0.444309	-0.0058981	0.190345						257	-1.0143		257	0.390079	0.063505	0.177283			257	257	0.392875	0.0701712	0.0638815			257		-0.88359	ns	ns
3398	3352	0.204272	0.056668	0.026433	Positive				0.0562311	3352	-1.0286		0.0811205	-0.00462567	0.21956				-1.0015	3352	0.18967	0.0922631	0.0840019						3352	-1.0524		3352	0.156863	0.0529808	0.188423			3352	3352	0.158103	0.0604092	0.077468			3352		-0.91325	ns	ns
3692	3642	0.0930468	0.0499579	0.0394005	Positive				0.0562638	3642	-0.97984		0.143012	0.0998802	0.0605498				-0.95705	3642	0.197882	0.00228742	0.310983						3642	-1.0364		3642	0.145852	0.0527959	0.191201			3642	3642	0.144669	0.045046	0.158344			3642		-0.9629	ns	ns
1656	1633	0.463777	0.0487715	0.0393668	Positive				0.0562638	1633	-1.0421		0.355252	0.00058515	0.27842				-1.0489	1633	0.454117	0.104664	0.0664688						1633	-1.0297		1633	0.424179	0.0551871	0.20135			1633	1633	0.424058	0.0549181	0.10866			1633		-1.0015	ns	ns
2850	2814	0.509269	0.0541313	0.0360297	Positive				0.0562638	2814	-1.0364		0.531011	0.111253	0.06817				-0.99838	2814	0.493248	5.669e-05	0.282846						2814	-1.009		2814	0.511802	0.0577427	0.201568			2814	2814	0.511149	0.0565392	0.108537			2814		-0.9942	ns	ns
3829	3777	0.478554	0.0955986	0.00205929	Positive				0.0222573	3777	-1.0079		0.497396	-0.0103059	0.123266				-0.98493	3777	0.484103	0.104362	0.0536136						3777	-1.0068		3777	0.478992	0.0470329	0.218997			3777	3777	0.486596	0.0619236	0.0844987			3777		-0.93611	ns	ns
133	133	0.268493	0.0632153	0.021339	Positive				0.0529233	133	-1.0409		0.309028	0.104435	0.062067				-0.99006	133	0.373476	-0.00455226	0.191407						133	-0.98697		133	0.316789	0.0496347	0.220702			133	133	0.317029	0.050356	0.148197			133		-0.93425	ns	ns
209	207	0.470777	-0.0102724	0.244564						207	-1.0036		0.488064	-0.00243851	0.23165				-1.0133	207	0.486843	0.00121756	0.30789						207	-1.0286		207	0.483459	-0.00054984	0.225796			207	207	0.481919	-0.00374911	0.169084			207		-1.009	ns	ns
927	916	0.384005	0.0507295	0.0437589	Positive				0.0562638	916	-0.98493		0.459418	-0.00193422	0.235135				-0.99213	916	0.425418	0.0993797	0.0732411						916	-1.0241		916	0.423526	0.048798	0.237481			916	916	0.423	0.0476143	0.145757			916		-1.0501	ns	ns
3891	3839	0.315412	0.0426824	0.0489863	Positive				0.0591278	3839	-0.97782		0.273371	0.00849575	0.3933				-1.0443	3839	0.351845	-0.0011747	0.250531						3839	-1.0111		3839	0.309226	0.00303446	0.261223			3839	3839	0.313248	0.0158332	0.48619			3839		-1.0297	ns	ns
1979	1953	0.463777	0.0487715	0.0393668	Positive				0.0562638	1953	-1.0079		0.365234	-0.00572286	0.186204				-0.95222	1953	0.457346	0.0838504	0.0934843						1953	-1.0241		1953	0.426763	0.0415896	0.283459			1953	1953	0.428487	0.0454457	0.158884			1953		-0.9738	ns	ns
3089	3048	0.503982	0.0855133	0.00719182	Positive				0.0361578	3048	-0.93332		0.50434	0.0853519	0.0930193				-1.0762	3048	0.499778	-0.0106394	0.124153						3048	-1.0122		3048	0.494904	0.0387882	0.292513			3048	3048	0.502763	0.0538136	0.119098			3048		-0.90436	ns	ns
2491	2459	0.196704	-0.0097905	0.255998						2459	-1.0432		0.236111	0.00619195	0.353348				-0.97883	2459	0.245051	-0.00047488	0.266113						2459	-1.0594		2459	0.227003	0.00363255	0.294381			2459	2459	0.225997	-0.00080419	0.214072			2459		-1.0209	ns	ns
2694	2660	0.122006	0.0499896	0.043568	Positive				0.0562638	2660	-1.023		0.0907118	0.0196928	0.439371				-1.0677	2660	0.163499	-0.00371633	0.242957						2660	-1.0421		2660	0.123499	0.00516814	0.303498			2660	2660	0.125282	0.0193276	0.442234			2660		-1.01	ns	ns
3773	3722	0.451205	0.0924526	0.00558565	Positive				0.0347817	3722	-1.0353		0.453125	0.07683	0.111001				-1.0642	3722	0.332547	-0.00979978	0.132929						3722	-1.0133		3722	0.403841	0.0392864	0.304424			3722	3722	0.412472	0.0593894	0.0936264			3722		-0.90524	ns	ns
2594	2561	0.132116	0.0601414	0.0221735	Positive				0.0535155	2561	-1.0409		0.0407986	-0.0105263	0.151314				-0.99006	2561	0.132116	0.0601414	0.156242						2561	-1.0606		2561	0.0998984	0.0357268	0.308532			2561	2561	0.101444	0.0504187	0.13801			2561		-0.92593	ns	ns
1388	1368	0.219201	0.0484944	0.0423838	Positive				0.0562638	1368	-1.0154		0.318359	-0.00501561	0.192878				-0.99524	1368	0.25581	0.0841743	0.104311						1368	-0.98903		1368	0.264584	0.0381186	0.309115			1368	1368	0.264604	0.0381921	0.230143			1368		-1.0308	ns	ns
1389	1369	0.219201	0.0484944	0.0423838	Positive				0.0562638	1369	-0.95705		0.318359	-0.00501561	0.192878				-0.99629	1369	0.25581	0.0841743	0.104311						1369	-0.99109		1369	0.264584	0.0381186	0.309115			1369	1369	0.264604	0.0381921	0.230143			1369		-1.0536	ns	ns
3310	3264	0.399514	0.0485212	0.0422945	Positive				0.0562638	3264	-1.0058		0.34375	0.00095694	0.286475				-1.0582	3264	0.419827	0.00904448	0.388738						3264	-1.0432		3264	0.381775	0.00535068	0.313732			3264	3264	0.387517	0.0200871	0.442175			3264		-1.0241	ns	ns
1936	1910	0.336237	0.0492712	0.0355447	Positive				0.0562638	1910	-1.0154		0.272135	-0.00045329	0.259807				-1.0047	1910	0.359875	0.0116533	0.433475						1910	-1.0524		1910	0.317709	0.00626969	0.317964			1910	1910	0.322547	0.0211744	0.434741			1910		-0.9839	ns	ns
2138	2110	0.169874	0.0717651	0.00601734	Positive				0.0347817	2110	-0.99838		0.177734	0.0783112	0.109978				-1.0187	2110	0.258696	-0.0104305	0.128095						2110	-0.99316		2110	0.200079	0.029428	0.319274			2110	2110	0.202038	0.0388379	0.212011			2110		-0.92319	ns	ns
3701	3651	0.450777	0.0558466	0.0288266	Positive				0.0562311	3651	-0.9748		0.46875	0.00093567	0.28053				-1.0015	3651	0.411794	0.0135557	0.447643						3651	-1.0364		3651	0.436522	0.00692838	0.321897			3651	3651	0.443826	0.023271	0.390308			3651		-0.99838	ns	ns
3272	3227	0.167615	0.045665	0.0416963	Positive				0.0562638	3227	-1.0209		0.137153	0.0182545	0.45407				-1.0111	3227	0.213383	-0.00512195	0.196688						3227	-0.98697		3227	0.170347	0.00454614	0.32558			3227	3227	0.172591	0.0174861	0.467085			3227		-1.009	ns	ns
18	18	0.477219	0.0515181	0.0298201	Positive				0.0562311	18	-1.0286		0.483724	0.0121414	0.451318				-1.0209	18	0.430451	-5.143e-05	0.263719						18	-1.009		18	0.4567	0.0064861	0.326671			18	18	0.463853	0.0218073	0.400846			18		-1.0264	ns	ns
2545	2512	0.228357	0.0570453	0.0272169	Positive				0.0562311	2512	-1.0241		0.324219	-0.00748256	0.159928				-1.0198	2512	0.25581	0.0841743	0.104311						2512	-0.99943		2512	0.268643	0.035939	0.327056			2512	2512	0.269607	0.039386	0.217422			2512		-1.0047	ns	ns
3288	3242	0.131823	0.0561025	0.028562	Positive				0.0562311	3242	-1.0111		0.17079	-0.00025413	0.267633				-0.99213	3242	0.0915773	0.0187882	0.427886						3242	-1.0252		3242	0.129372	0.0065748	0.327487			3242	3242	0.131524	0.0228301	0.390154			3242		-1.0198	ns	ns
2458	2426	0.337153	0.0922631	0.000822954	Positive				0.0202765	2426	-0.98903		0.408854	-0.0102581	0.122439				-1.023	2426	0.328906	0.0833161	0.103834						2426	-0.99838		2426	0.352071	0.0329978	0.329742			2426	2426	0.358402	0.050079	0.159309			2426		-0.95511	ns	ns
153	153	0.499592	0.0686015	0.0156997	Positive				0.0458441	153	-1.0176		0.504123	0.0764755	0.116171				-1.0308	153	0.499998	-0.0104202	0.12654						153	-1.0068		153	0.495625	0.0342424	0.330467			153	153	0.501305	0.0451848	0.165535			153		-1.022	ns	ns
3290	3244	0.503846	0.0548049	0.0329666	Positive				0.0562638	3244	-0.94839		0.501736	0.00717538	0.369794				-1.0308	3244	0.47186	0.00552696	0.383852						3244	-1.023		3244	0.484402	0.00647286	0.334786			3244	3244	0.492486	0.0227818	0.388965			3244		-0.98595	ns	ns
1224	1204	0.503624	0.0681431	0.0173589	Positive				0.0491072	1204	-0.98493		0.507812	0.0758435	0.120886				-1.0264	1204	0.499553	-0.0104292	0.126768						1204	-0.99316		1204	0.498025	0.0340218	0.336043			1204	1204	0.503734	0.044971	0.168117			1204		-0.96882	ns	ns
3892	3840	0.355946	0.0549954	0.0334589	Positive				0.0562638	3840	-1.0143		0.293403	0.00292744	0.312651				-1.0353	3840	0.381631	0.0105921	0.402276						3840	-0.9718		3840	0.337779	0.00718988	0.346166			3840	3840	0.343458	0.0236053	0.40045			3840		-0.98595	ns	ns
2533	2500	0.167615	0.045665	0.0416963	Positive				0.0562638	2500	-1.0133		0.108507	-0.00143158	0.263962				-1.0478	2500	0.190509	0.0120383	0.458968						2500	-1.0432		2500	0.153142	0.00663036	0.3475			2500	2500	0.155367	0.0208537	0.415293			2500		-1.0252	ns	ns
2103	2076	0.513164	0.0518944	0.0411041	Positive				0.0562638	2076	-1.0058		0.5	0.0210526	0.44082				-1.0421	2076	0.500029	-0.00492095	0.198927						2076	-1.0176		2076	0.496955	0.00831858	0.348907			2076	2076	0.504379	0.0229154	0.394823			2076		-0.98903	ns	ns
1712	1689	0.169414	0.066772	0.00876917	Positive				0.038725	1689	-0.98903		0.175347	0.0520062	0.208246				-1.0642	1689	0.071016	-0.00928617	0.163627						1689	-0.98187		1689	0.136267	0.0304239	0.353463			1689	1689	0.13873	0.0476349	0.143549			1689		-1.023	ns	ns
2856	2819	0.448842	0.0646378	0.0184382	Positive				0.0498266	2819	-1.0122		0.464844	0.00858027	0.392255				-1.0885	2819	0.396707	0.00958304	0.387701						2819	-1.0275		2819	0.428578	0.00914917	0.35378			2819	2819	0.436866	0.0279471	0.322758			2819		-1.0133	ns	ns
3627	3577	0.510812	0.128838	0.00135354	Positive				0.0218641	3577	-1.0489		0.503472	0.0112523	0.428277				-1.0536	3577	0.45977	0.046584	0.217118						3577	-1.0209		3577	0.474057	0.0285608	0.363207			3577	3577	0.491304	0.0626636	0.0831353			3577		-0.81331	ns	ns
2222	2192	0.415694	0.0545807	0.0310632	Positive				0.0562311	2192	-0.98085		0.311198	-0.010174	0.125412				-0.98289	2192	0.412746	0.0636676	0.145197						2192	-1.0594		2192	0.375689	0.0299514	0.367779			2192	2192	0.379574	0.0398796	0.219459			2192		-1.0466	ns	ns
3175	3131	0.492398	0.0491355	0.0373838	Positive				0.0562638	3131	-0.99524		0.497396	-0.00699917	0.163595				-1.0047	3131	0.476404	0.0246565	0.364133						3131	-1.0455		3131	0.482097	0.00851154	0.369176			3131	3131	0.488712	0.0219333	0.399591			3131		-1.0319	ns	ns
957	945	0.0930468	0.0499579	0.0394005	Positive				0.0562638	945	-0.97782		0.0410156	0.00016708	0.332265				-1.009	945	0.110542	0.0158801	0.468968						945	-1.0387		945	0.080088	0.0102937	0.374152			945	945	0.0813855	0.0260722	0.332335			945		-1.0198	ns	ns
1396	1376	0.277298	0.0721449	0.0140762	Positive				0.0447201	1376	-0.9738		0.222222	0.0210526	0.446717				-1.096	1376	0.322274	0.00359644	0.330767						1376	-0.99213		1376	0.268128	0.0111076	0.387344			1376	1376	0.273737	0.031368	0.2963			1376		-0.96981	ns	ns
3721	3671	0.389287	0.0498997	0.0438241	Positive				0.0562638	3671	-0.96094		0.372179	0.0318981	0.337136				-1.0319	3671	0.432517	-0.0088461	0.14427						3671	-0.97681		3671	0.392941	0.0106985	0.388179			3671	3671	0.397914	0.0230605	0.396238			3671		-1.0409	ns	ns
330	324	0.525629	0.104432	0.0035232	Positive				0.0318114	324	-1.0176		0.515519	0.051926	0.226184				-1.0835	324	0.464727	-0.00115333	0.272556						324	-1.0133		324	0.488106	0.0269228	0.38942			324	324	0.501809	0.0534946	0.120277			324		-0.91956	ns	ns
1220	1200	0.427537	0.045125	0.0471814	Positive				0.0581053	1200	-1.0165		0.330078	-0.00919755	0.138463				-0.9942	1200	0.422092	0.0622072	0.151697						1200	-1.0606		1200	0.390207	0.0289682	0.390675			1200	1200	0.392954	0.0357551	0.24627			1200		-1.0209	ns	ns
3018	2979	0.149753	0.0478334	0.0397668	Positive				0.0562638	2979	-1.033		0.148438	0.0493075	0.221541				-1.0297	2979	0.0611636	-0.0106322	0.144719						2979	-0.98903		2979	0.118499	0.0272903	0.393055			2979	2979	0.119894	0.0386149	0.216027			2979		-1.0594	ns	ns
446	440	0.44627	0.0631986	0.0196899	Positive				0.0503343	440	-1.0252		0.448073	0.0646378	0.143738				-1.0536	440	0.482051	-0.0106312	0.135167						440	-0.96684		440	0.45342	0.0265702	0.395684			440	440	0.458652	0.0376731	0.220888			440		-0.9748	ns	ns
394	388	0.486652	0.0493664	0.0340444	Positive				0.0562638	388	-0.98697		0.432622	-0.00770286	0.15399				-1.0198	388	0.489083	0.0268825	0.348107						388	-1.033		388	0.462975	0.0105404	0.396137			388	388	0.469286	0.023848	0.365942			388		-0.99943	ns	ns
3496	3446	0.470454	0.0911193	0.00369287	Positive				0.0318114	3446	-0.99838		0.449219	0.0600153	0.160623				-1.0512	3446	0.489964	-0.00724639	0.175051						3446	-1.0241		3446	0.459668	0.026041	0.396937			3446	3446	0.469824	0.0470954	0.144597			3446		-0.92319	ns	ns
2315	2285	0.422092	0.0622072	0.0209557	Positive				0.0527029	2285	-1.0079		0.348958	-0.00267086	0.229833				-1.0252	2285	0.435689	0.0240793	0.402776						2285	-1.009		2285	0.394856	0.0118776	0.405124			2285	2285	0.402014	0.0294718	0.310075			2285		-0.99943	ns	ns
3472	3422	0.45138	0.0755018	0.0110757	Positive				0.0426793	3422	-0.96487		0.40625	0.0221322	0.426482				-1.0421	3422	0.471417	0.00362154	0.353134						3422	-1.0286		3422	0.433425	0.0125588	0.405944			3422	3422	0.442866	0.0336091	0.263041			3422		-0.98903	ns	ns
116	116	0.516455	0.10252	0.0036175	Positive				0.0318114	116	-1.0209		0.450521	0.00139945	0.285999				-1.0642	116	0.510494	0.0449397	0.227772						116	-1.0275		116	0.47861	0.0244173	0.408201			116	116	0.492255	0.0514591	0.127789			116		-0.8802	ns	ns
176	175	0.509331	0.0976371	0.00412804	Positive				0.0321528	175	-1.0026		0.506076	0.04494	0.250504				-1.0582	175	0.438193	-0.00030702	0.266661						175	-1.0286		175	0.47193	0.0242181	0.41037			175	175	0.484604	0.0497376	0.134119			175		-0.91057	ns	ns
841	832	0.169414	0.066772	0.00876917	Positive				0.038725	832	-1.009		0.204861	0.00874219	0.397799				-0.98085	832	0.110403	0.0135616	0.498507						832	-0.98289		832	0.158494	0.0103414	0.41483			832	832	0.1617	0.0299638	0.293163			832		-0.99109	ns	ns
468	462	0.092884	0.0468553	0.0456101	Positive				0.0572633	462	-1.0198		0.152778	-0.0105263	0.133786				-0.95126	462	0.092884	0.0468553	0.206505						462	-1.0154		462	0.112093	0.0129873	0.418209			462	462	0.112974	0.0206901	0.419966			462		-1.0176	ns	ns
2675	2641	0.365357	0.0733011	0.0139095	Positive				0.0447201	2641	-0.988		0.398438	0.00708634	0.371417				-1.0455	2641	0.304676	0.0167496	0.470822						2641	-1.0653		2641	0.348749	0.0114222	0.418763			2641	2641	0.356274	0.0323002	0.299133			2641		-0.97782	ns	ns
3718	3668	0.295897	0.0499574	0.0391367	Positive				0.0562638	3668	-0.99943		0.358941	-0.0102208	0.12697				-0.95415	3668	0.28764	0.0423286	0.246321						3668	-1.0606		3668	0.310896	0.0138397	0.425057			3668	3668	0.314275	0.0244453	0.385019			3668		-1.0443	ns	ns
3719	3669	0.295897	0.0499574	0.0391367	Positive				0.0562638	3669	-0.98903		0.358941	-0.0102208	0.12697				-0.99733	3669	0.28764	0.0423286	0.246321						3669	-1.0594		3669	0.310896	0.0138397	0.425057			3669	3669	0.314275	0.0244453	0.385019			3669		-0.98493	ns	ns
2978	2940	0.288467	0.0973024	0.00435467	Positive				0.0321528	2940	-1.0111		0.3125	0.04	0.279402				-1.0198	2940	0.181272	0.00359644	0.340849						2940	-1.0015		2940	0.253761	0.0258877	0.425962			2940	2940	0.260923	0.0526264	0.133194			2940		-0.92685	ns	ns
2680	2646	0.348456	0.0473519	0.0445721	Positive				0.0568237	2646	-1.0176		0.337674	0.0362333	0.302973				-1.0409	2646	0.402406	-0.00996394	0.122686						2646	-1.0026		2646	0.358817	0.0120277	0.431509			2646	2646	0.362771	0.0227965	0.411829			2646		-0.9942	ns	ns
1997	1970	0.284536	0.121425	0.00156843	Positive				0.0218641	1970	-1.0547		0.199219	0.0340557	0.325984				-1.0738	1970	0.347537	0.00776991	0.389979						1970	-1.0948		1970	0.262133	0.0252591	0.4324			1970	1970	0.271358	0.058394	0.103183			1970		-0.64503	ns	ns
1737	1714	0.159979	0.0617571	0.0134594	Positive				0.0447201	1714	-1.0015		0.0898438	0.00045767	0.294825				-1.0143	1714	0.18288	0.0211118	0.431647						1714	-1.0187		1714	0.141342	0.01327	0.437697			1714	1714	0.144028	0.0316737	0.276546			1714		-0.9942	ns	ns
2517	2484	0.151932	0.0760146	0.00569961	Positive				0.0347817	2484	-1.0198		0.203776	-0.00191693	0.238944				-1.0308	2484	0.111705	0.0368779	0.273165						2484	-1.0133		2484	0.152794	0.0124051	0.438328			2484	2484	0.155953	0.032408	0.265271			2484		-1.009	ns	ns
1553	1530	0.103168	0.0570214	0.029847	Positive				0.0562311	1530	-1.0364		0.119141	0.0226057	0.414338				-1.0398	1530	0.041429	-0.00027624	0.328623						1530	-0.95997		1530	0.0864594	0.0149425	0.439607			1530	1530	0.0880212	0.0324209	0.267259			1530		-1.0398	ns	ns
3381	3335	0.260651	0.0522008	0.0351988	Positive				0.0562638	3335	-0.9839		0.175304	-0.0076583	0.160742				-1.0375	3335	0.274395	0.0288019	0.361294						3335	-1.0618		3335	0.233071	0.0137155	0.442921			3335	3335	0.23665	0.0286305	0.328999			3335		-0.98697	ns	ns
640	631	0.323574	0.0514206	0.0285691	Positive				0.0562311	631	-1.0198		0.21875	-0.0105263	0.12468				-0.99629	631	0.323574	0.0514206	0.200471						631	-1.0241		631	0.285026	0.0242716	0.444159			631	631	0.288344	0.0354985	0.247282			631		-1.0443	ns	ns
1709	1686	0.172324	-0.00120194	0.439693						1686	-1.0241		0.138672	0.0400791	0.266556				-1.0421	1686	0.100661	0.00811408	0.427805						1686	-0.99006		1686	0.138174	0.0218389	0.448094			1686	1686	0.137237	0.0151598	0.492094			1686		-1.0738	ns	ns
2774	2739	0.469997	0.060728	0.019244	Positive				0.0503343	2739	-0.9839		0.490885	-0.0103029	0.125884				-1.0036	2739	0.464885	0.0534977	0.179923						2739	-1.0571		2739	0.469108	0.0209795	0.450209			2739	2739	0.475235	0.0336026	0.247155			2739		-0.9942	ns	ns
2894	2857	0.235573	0.0496803	0.0391814	Positive				0.0562638	2857	-1.0122		0.233073	0.0463981	0.248557				-1.0409	2857	0.307155	-0.0105871	0.118814						2857	-1.0122		2857	0.256076	0.0156289	0.452347			2857	2857	0.258526	0.0249597	0.384216			2857		-1.0079	ns	ns
3199	3154	0.458052	0.0546224	0.0302477	Positive				0.0562311	3154	-1.0165		0.482639	-0.00961757	0.135055				-1.0036	3154	0.447374	0.0409725	0.251879						3154	-1.0571		3154	0.456728	0.0149129	0.455995			3154	3154	0.462696	0.027619	0.322607			3154		-1.0375	ns	ns
2367	2335	0.470821	0.0834677	0.00537711	Positive				0.0347817	2335	-1.0319		0.485807	-0.00132437	0.248498				-1.0133	2335	0.434084	0.0356191	0.2967						2335	-1.0241		2335	0.453458	0.0171647	0.486286			2335	2335	0.463485	0.0384271	0.210342			2335		-0.98187	ns	ns
496	490	0.354554	0.0474284	0.0478658	Positive				0.0581638	490	-1.0198		0.413194	-0.0105263	0.119415				-1.0308	490	0.354554	0.0474284	0.238755						490	-1.0466		490	0.370787	0.0168868	0.494537			490	490	0.374188	0.02582	0.368859			490		-0.9839	ns	ns
681	672	0.186966	0.0879184	0.00322693	Positive				0.0318114	672	-1.0047		0.131507	0.0318694	0.323048				-1.0512	672	0.237145	0.0045321	0.341647						672	-1.0005		672	0.180513	0.0150611	0.494826			672	672	0.184976	0.0388214	0.207153			672		-0.95415	ns	ns
3646	3596	0.351657	0.0652114	0.0173512	Positive				0.0491072	3596	-1.0319		0.332899	0.0451383	0.248778				-1.0512	3596	0.407236	-0.00882509	0.135993						3596	-0.98085		3596	0.358292	0.0165717	0.496672			3596	3596	0.363835	0.0315527	0.306179			3596		-0.95222	ns	ns
707	698									698										698	0.0620178	0.0173499	0.433531						698	-1.0524		698						698	698						698			ns	ns
3376	3330	0.0827231	0.0394865	0.0628861						3330	-1.0341									3330									3330			3330						3330	3330						3330			ns	ns
89	89	0.336237	0.0492712	0.0355447	Positive				0.0562638	89	-0.89129		0.317708	0.0312338	0.341389				-1.0713	89	0.388166	-0.00879785	0.134114						89	-1.0154		89	0.342995	0.00999442	0.393346			89	89	0.347275	0.0221938	0.419257			89		-1.0036	ns 1AA 11AG 36GG	AG-GG: 11.5, P=0.006 3AA 20AG 24GG
3187	3143	0.377817	0.101623	0.0020936	Positive				0.0222573	3143	-0.99838		0.229158	-0.0122993	0.103789				-0.99006	3143	0.382526	0.100405	0.063557						3143	-1.01		3143	0.324974	0.061722	0.158998			3143	3143	0.33084	0.0783565	0.0581788			3143		-0.72786	ns 26AA 9AC 0CC	CC-AA: 15.5, P=0.037 20AA 22AC 5CC
3079	3039	0.321076	-0.0038857	0.393995						3039	-1.009		0.318359	-0.00501561	0.192878				-1.0133	3039	0.344387	-0.0105759	0.124152						3039	-0.99943		3039	0.327499	-0.00784242	0.124013			3039	3039	0.327909	-0.00658174	0.130536			3039		-0.98903	nS 32AA 15AC 1CC	AC-AA: 11.1, P=0.008 27AA 19AC 1CC
1890	1864	0.291514	0.0683394	0.0152792	Positive				0.0453491	1864	-0.98595		0.21224	0.00238941	0.304619				-1.0122	1864	0.318521	0.0203632	0.422003						1864	-1.086		1864	0.268364	0.0127832	0.411201			1864	1864	0.273845	0.0325442	0.28297			1864		-0.96192	ns 0AA 9AG 39GG	ns 6AA 11AG 30GG
1078	1062	0.508822	0.026382	0.128724						1062	-1.0068		0.501736	0.00717538	0.369794				-0.99629	1062	0.49892	-0.00693318	0.171735						1062	-0.988		1062	0.49876	0.0002497	0.223782			1062	1062	0.503151	0.00897366	0.372562			1062		-1.0187	ns 10AA 22AG 15GG	GG-AA: 13.0, P=0.026 10AA 22AG 15GG
2754	2719	0.49598	-0.00873336	0.274018						2719	-1.0198		0.507812	0.0205668	0.455319				-1.0559	2719	0.503959	0.00723702	0.382959						2719	-1.0618		2719	0.5064	0.0139736	0.418198			2719	2719	0.502628	0.00657319	0.330107			2719		-1.0198	ns 10AA 22AG 16GG	AA-GG: 14.6, P=0.010 11AA 22AG 14GG
2796	2760	0.494746	-0.00471449	0.367086						2760	-1.0252		0.486328	0.0625238	0.153954				-1.0848	2760	0.462343	0.0284026	0.340401						2760	-1.0297		2760	0.489069	0.0443814	0.244453			2760	2760	0.481216	0.0287872	0.303483			2760		-1.1479	ns 12AA 27AG 9GG	GG-AA: 13.1, P=0.023 18AA 19AG 10GG
2847	2811	0.466665	0.0199223	0.16835						2811	-1.0122		0.460069	0.0430983	0.254383				-1.0642	2811	0.402974	-0.007121	0.155612						2811	-1.022		2811	0.442984	0.0191422	0.496753			2811	2811	0.443334	0.019917	0.440404			2811		-1.0297	ns 12AA 32AG 4GG	AA-AG: 12.3, P=0.0029 23AA 20AG 4GG
33	33	0.189158	-0.00213651	0.425364						33	-0.98595									33									33			33						33	33						33			ns 12AG 36GG	ns 8AG 39GG
2119	2092	0.494845	0.0126672	0.262623						2092	-1.0111		0.495226	0.00740809	0.379989				-1.0308	2092	0.470777	-0.0102724	0.141495						2092	-1.0409		2092	0.484715	-0.00114735	0.215972			2092	2092	0.486985	0.00352	0.282872			2092		-1.0122	ns 13AA 24AC 11CC	AA-CC: 19.1, P=0.0074 17AA 25AC 5CC
3096	3055	0.336237	0.0492712	0.0355447	Positive				0.0562638	3055	-1.0241		0.332899	0.0451383	0.248778				-1.0594	3055	0.397579	-0.0105551	0.115745						3055	-1.0068		3055	0.351995	0.0160662	0.488279			3055	3055	0.355513	0.0258042	0.372182			3055		-1.0133	nS 13AC 35CC	AC-CC: 9.8, P=0.027 3AA 20AC 24CC
2599	2566	0.213217	-0.00664396	0.329035						2566	-1.0176		0.211372	-0.00585756	0.18342				-1.0079	2566	0.188368	-0.0106131	0.131046						2566	-0.98493		2566	0.204233	-0.00812876	0.135226			2566	2566	0.204345	-0.0075808	0.129425			2566		-1.0198	ns 13AG 35GG	GG-AG: 9.8, P=0.030 10AG 37GG
2883	2846	0.500221	-0.00974383	0.250308						2846	-0.94363		0.500868	-0.00505336	0.187097				-1.0653	2846	0.499096	-0.00868996	0.148401						2846	-0.9748		2846	0.500543	-0.00685341	0.128817			2846	2846	0.500069	-0.00780761	0.114374			2846		-0.95318	ns 14AA 19AG 15GG	GG-AA: 13.0, P=0.010 16AA 16AG 15GG
1973	1947	0.507826	0.0383622	0.0715204						1947	-1.0286		0.466146	-0.0102911	0.126559				-0.99316	1947	0.508463	0.0450143	0.225684						1947	-1.1024		1947	0.490448	0.0180743	0.49953			1947	1947	0.493986	0.0251062	0.356745			1947		-0.98697	ns 16AA 28AG 4GG	GG-AA: 14.5, P=0.011 11AA 22AG 14GG
1076	1061	0.508822	0.026382	0.128724						1061	-1.0026		0.501736	0.00717538	0.369794				-1.0047	1061	0.49892	-0.00693318	0.171735						1061	-1.0176		1061	0.49876	0.0002497	0.223782			1061	1061	0.503151	0.00897366	0.372562			1061		-1.0319	ns 17AA 22AC 9CC	CC-AA: 13.0, P=0.026 10AA 22AC 15CC
2125	2098	0.492854	-0.00722932	0.308854						2098	-0.98697		0.487847	-0.0103015	0.126538				-1.0111	2098	0.493757	-0.00875243	0.151913						2098	-1.0319		2098	0.491099	-0.00953089	0.105169			2098	2098	0.491471	-0.00876649	0.105355			2098		-0.96882	ns 17AA 22AG 9GG	GG-AA: 17.3, P=0.0010 15AA 21AG 11GG
2247	2217	0.253101	0.0037649	0.44806						2217	-0.99524		0.318359	-0.00501561	0.192878				-1.0165	2217	0.285278	0.0260215	0.376253						2217	-1.0489		2217	0.286476	0.0105728	0.373883			2217	2217	0.28568	0.00781532	0.348592			2217		-1.0341	ns 17AC 31CC	AC-CC: 9.0, P=0.040 11AC 36CC
3086	3046	0.515941	0.0520227	0.0416257	Positive				0.0562638	3046	-1.0122		0.503906	0.0158031	0.490373				-1.0653	3046	0.496524	-0.0022311	0.24327						3046	-1.0241		3046	0.497733	0.0070363	0.328143			3046	3046	0.50544	0.0221767	0.406707			3046		-0.99524	ns 18AA 21AC 9CC	CC-AA: 15.5, P=0.020 7AA 25AC 15CC
3681	3631	0.494522	0.0113475	0.283524						3631	-0.85461		0.390625	0.242105	0.00385172	Positive	0.00119811		-0.41048	3631	0.479406	0.354599	1.8368e-07	Positive	2.22507e-308	0.00085334	3.46667e-305	6.93333e-305	3631	1.6242		3631	0.495788	0.264705	0.00205	Positive	0.000427009	3631	3631	0.454641	0.198158	0.000810733	Positive	0.00017547	3631		1.5839	ns 18AA 24AG 6GG	ns 12AA 25AG 10GG
2925	2888	0.157629	0.0329403	0.0952565						2888	-1.0015									2888									2888			2888						2888	2888						2888			ns 1AA 10AG 37GG	ns 4AG 43GG
3129	3087	0.296095	0.00465193	0.425453						3087	-1.0079		0.30816	0.0122461	0.450191				-1.0143	3087	0.34451	-0.00985041	0.132639						3087	-0.99943		3087	0.315966	0.00106579	0.237325			3087	3087	0.316238	0.0019236	0.25192			3087		-1.009	ns 1AA 12AG 35GG	AA-AG: 27.4, P=0.008 2AA 16AG 29GG
3028	2989	0.228944	-0.00697503	0.321615						2989	-0.99838		0.234375	-0.00865497	0.142892				-0.97081	2989	0.212829	-0.0103372	0.129361						2989	-0.98595		2989	0.225226	-0.00945701	0.114096			2989	2989	0.225414	-0.00861716	0.111844			2989		-0.9738	ns 1AA 12AG 35GG	GG-AG: 12.3, P=0.020 1AA 9AG 37GG
3026	2987	0.370106	0.00645527	0.400797						2987	-1.0165		0.358724	0.0200401	0.447792				-1.0319	2987	0.307462	-0.00857779	0.142797						2987	-0.99524		2987	0.345346	0.00636894	0.33742			2987	2987	0.345494	0.00679574	0.33665			2987		-1.0364	ns 1AA 25AG 22GG	GG-AG: 9.1, P=0.014 19AG 28GG
1808	1783	0.25969	0.0545604	0.0307585	Positive				0.0562311	1783	-0.99524		0.109375	0.0145363	0.496182				-1.0689	1783	0.229291	0.134596	0.0428552	Positive	0.0429	1			1783	-0.92137		1783	0.199395	0.0789853	0.0975091			1783	1783	0.199088	0.0775632	0.0463736	Positive	1	1783		-0.81031	ns 1AA 6AG 41GG	AG-GG: 10.8, P=0.003 0AA 20AG 27GG
1842	1816	0.23751	0.0658611	0.0181131	Positive				0.0496764	1816	-0.97883		0.292318	-0.00452467	0.20184				-1.0308	1816	0.200883	0.0323308	0.33741						1816	-1.0364		1816	0.239454	0.0109533	0.400324			1816	1816	0.243712	0.0282307	0.340724			1816		-0.97782	ns 1AA 17AG 30GG	GG-AG: 13.6, P = 0.009 0AA 6AG 41GG
2961	2923	0.0311405	-0.00681175	0.297779						2923	-1.0432		0.132812	0.0893705	0.0752979				-0.93332	2923	0.141879	0.0659907	0.136851						2923	-1.0689		2923	0.105989	0.103415	0.0483019	Positive	1	2923	2923	0.102069	0.0689815	0.0669068			2923		-1.086	ns 1AC 47CC	AC-CC: 20.3, P=0.026 2AC 45CC
255	252	0.103373	0.0605493	0.0245705	Positive				0.0545302	252	-1.0068		0.030816	-0.00696812	0.257532				-0.97081	252	0.1119	0.0400471	0.252444						252	-1.1088		252	0.0803658	0.0250219	0.418273			252	252	0.0818373	0.0425526	0.176061			252		-0.94839	ns 1AG 47GG	AG-GG: 20.3, P=0.000001 9AG 38GG
310	304	0.134365	0.092761	0.00189876	Positive				0.0222573	304	-0.988		0.122613	0.0789008	0.0992957				-0.95997	304	0.212884	-0.00982774	0.135346						304	-1.0079		304	0.153808	0.0259969	0.381401			304	304	0.156512	0.0428269	0.170414			304		-0.86603	ns 1AG 47GG	AG-GG: 9.3, P=0.029 12AG 35GG
2800	2764	0.412466	0.0392777	0.0659784						2764	-1.0176		0.43316	0.0626305	0.155477				-1.0835	2764	0.465963	-0.0080799	0.169403						2764	-0.99109		2764	0.435934	0.0275017	0.401938			2764	2764	0.437231	0.0303876	0.293819			2764		-0.99524	ns 20AC 28CC	AA-AC:19.0, P=0.023 3AA 27AC 17CC
2826	2790	0.424176	-0.0105411	0.223711						2790	-1.0187		0.409288	-0.0081152	0.14786				-0.99733	2790	0.412069	-0.00715781	0.156117						2790	-0.98595		2790	0.415548	-0.00767434	0.118166			2790	2790	0.415158	-0.00862062	0.106844			2790		-0.99109	ns 21AA 25AG 2GG	AG-AA: 13.7, P=0.0005 20AA 25AG 2GG
2878	2841	0.380726	0.00588548	0.417841						2841	-0.97984		0.49566	0.0693336	0.133389				-1.0642	2841	0.494872	0.145848	0.0191444	Positive	0.0191	1			2841	-0.91775		2841	0.47426	0.112372	0.0381477	Positive	1	2841	2841	0.457214	0.0792793	0.0458091	Positive	1	2841		-1.0187	ns 23AA 22AG 3GG	AA-AG: 10.0, P=0.007 27AA 20AG
2329	2298	0.457471	-0.00175489	0.433918						2298	-1.0341		0.405817	0.00514113	0.342445				-1.0143	2298	0.438488	0.0367537	0.286165						2298	-1.0398		2298	0.436983	0.0204651	0.483866			2298	2298	0.433886	0.0134743	0.458324			2298		-1.0606	ns 23AA 18AC 6CC	CC-AA: 13.3, P=0.024 20AA 18AC 9CC
2757	2722	0.469607	0.00756685	0.346905						2722	-1.0252		0.470486	0.00835114	0.392352				-1.0559	2722	0.485818	-0.010633	0.133312						2722	-1.0026		2722	0.473977	-0.00111061	0.21922			2722	2722	0.475298	0.00167161	0.254848			2722		-0.99629	ns 24AA 17AG 7GG	AG-GG: 13.3, P=0.017 19AA 17AG 11GG
291	287	0.522322	0.101661	0.00391791	Positive				0.0321528	287	-1.0364		0.496311	0.0460313	0.234404				-1.0677	287	0.501371	0.00047242	0.279435						287	-1.0466		287	0.492969	0.0237804	0.431893			287	287	0.506622	0.0500889	0.138683			287		-0.89997	ns 26AA 13AG 9GG	AG-AA: 12.4, P=0.045 7AA 27AG 13GG
2327	2296	0.403733	0.020224	0.190184						2296	-0.95802		0.283203	0.0281912	0.374634				-1.01	2296	0.367551	0.11671	0.0414332	Positive	0.0414	1			2296	-0.98595		2296	0.356539	0.0699034	0.144448			2296	2296	0.351215	0.0558047	0.128243			2296		-0.97883	ns 27AA 21AG	GG-AG: 20.6, P = 0.020 19AA 25AG 3GG
3101	3060	0.400125	0.0266195	0.134095						3060	-0.9629		0.402778	0.0286751	0.362162				-1.0308	3060	0.443274	-0.0106108	0.128956						3060	-0.99838		3060	0.413109	0.00874583	0.348045			3060	3060	0.415368	0.0141385	0.468958			3060		-1.0353	ns 28AA 20AC	CC-AA: 25.1, P=0.003 19AA 25AC 3CC
3103	3061	0.279379	0.0350342	0.0870559						3061	-1.0198		0.283203	0.0281912	0.374634				-1.0582	3061	0.196653	-0.0102939	0.131333						3061	-0.96783		3061	0.250845	0.0116386	0.40029			3061	3061	0.253194	0.0208077	0.446384			3061		-1.0308	ns 29AA 17AG 2GG	AA-AG: 9.0, P=0.046 37AA 10AG
2849	2813	0.287137	-0.00993133	0.241325						2813	-1.023		0.277778	-0.0105263	0.125164				-1.0005	2813	0.287137	-0.00993133	0.127685						2813	-1.0154		2813	0.283967	-0.0102281	0.0940958			2813	2813	0.283995	-0.0101273	0.092613			2813		-0.99943	ns 2AA 12AG 34GG	AG-GG: 9.3, P=0.048 1AA 15AG 31GG
2864	2827	0.355152	0.0175407	0.213273						2827	-0.99838		0.385634	0.0452033	0.25657				-1.0308	2827	0.42107	-0.00548965	0.180167						2827	-1.0176		2827	0.387953	0.0201743	0.482292			2827	2827	0.387316	0.0185619	0.465937			2827		-1.0319	ns 2AA 13AG 33GG	AA-GG: 16.5, P=0.040 4AA 18AG 25GG
1472	1451	0.34451	-0.00985041	0.251129						1451	-1.0264		0.539497	0.210806	0.0102238	Positive			-0.7233	1451	0.542689	0.230909	0.00264465	Positive	0.0026	0.019594			1451	-0.3547		1451	0.516832	0.231634	0.00343077	Positive	0.00365791	1451	1451	0.475913	0.16557	0.000151292	Positive	9.29869e-06	1451		-0.65902	ns 2AA 18AG 28GG	GG-AG: 10.8, P=0.015 2AA 18AG 28GG
2786	2751	0.475996	-0.00882229	0.277211						2751	-0.99733		0.489583	0.00380739	0.32695				-1.0432	2751	0.492098	-0.00463349	0.211121						2751	-1.0187		2751	0.487283	-0.00030484	0.226187			2751	2751	0.485917	-0.00311684	0.177123			2751		-1.0252	ns 2AA 32AG 14GG	AG-AA: 17.3, P=0.007 5AA 28AG 14GG
2264	2234	0.282341	0.00529085	0.418236						2234	-0.99629		0.241753	-0.0100728	0.125561				-1.0036	2234	0.288625	0.00045733	0.275182						2234	-1.0241		2234	0.269866	-0.0045057	0.161914			2234	2234	0.270797	-0.00105253	0.202088			2234		-1.0047	ns 2AA 9AG 37GG	AA-GG: 19.3, P=0.030 3AA 13AG 31GG
1873	1847	0.0311312	-0.00726535	0.286333						1847	-0.99733		0.100694	0.0286751	0.35524				-1.0252	1847	0.092884	0.0468553	0.206505						1847	-1.0154		1847	0.0764808	0.0500403	0.177153			1847	1847	0.0749953	0.0312239	0.264679			1847		-1.075	ns 2AG	AG-AA: 26.5, P=0.038 1AG
1874	1848	0.0311312	-0.00726535	0.286333						1848	-1.0079		0.100694	0.0286751	0.35524				-1.0398	1848	0.092884	0.0468553	0.206505						1848	-1.0165		1848	0.0764808	0.0500403	0.177153			1848	1848	0.0749953	0.0312239	0.264679			1848		-1.0606	ns 2AG	AG-AA: 26.5, P=0.038 1AG
1990	1964	0.132116	0.0601414	0.0221735	Positive				0.0535155	1964	-1.0275									1964									1964			1964						1964	1964						1964			ns 2AG 46GG	AG-GG: 9.9, P=0.022 1AG 36 GG
3044	3004	0.0513091	-0.00822061	0.277773						3004	-0.99006									3004									3004			3004						3004	3004						3004			ns 2AG 46GG	ns 3AG 44GG
3576	3526	0.423129	0.0583217	0.0248927	Positive				0.0545302	3526	-1.0111		0.214828	0.145269	0.0236009	Positive			-0.89997	3526	0.37545	0.321985	1.83811e-11	Positive	2.22507e-308	0.000647265	3.46667e-305	6.93333e-305	3526	1.5096		3526	0.353923	0.212981	0.00404153	Positive	0.00751975	3526	3526	0.337709	0.175194	0.00539367	Positive	0.0994483	3526		1.894	ns 31AA 13AG 3GG	AG-AA: 11.9, P=0.007 15AA 29AG 3GG
2467	2435	0.324176	0.00193458	0.46759						2435	-1.0176		0.376277	0.0436189	0.262671				-1.0478	2435	0.400636	0.00488832	0.321485						2435	-1.0536		2435	0.370078	0.0253565	0.405975			2435	2435	0.36707	0.0173689	0.490807			2435		-1.0443	ns 31AA 16AG	AG-AA: 7.3, P=0.049 25AA 22AG
152	152	0.25907	-0.00750002	0.295973						152	-1.0036		0.361111	0.0331984	0.326801				-1.0111	152	0.3502	0.0572404	0.195367						152	-1.0665		152	0.329803	0.0492664	0.221978			152	152	0.323599	0.0310387	0.310692			152		-1.091	ns 34AA 12AG 2GG	GG-AA: 17.6, P=0.022 38AA 5AG 4GG
3029	2990	0.228944	-0.00697503	0.321615						2990	-0.98697		0.234375	-0.00865497	0.142892				-1.0036	2990	0.212829	-0.0103372	0.129361						2990	-1.0133		2990	0.225226	-0.00945701	0.114096			2990	2990	0.225414	-0.00861716	0.111844			2990		-0.99629	ns 35AA 12AC 1CC	AA-AC: 12.3, P=0.020 37AA 9AC 1CC
3065	3025	0.220888	-0.00909124	0.276039						3025	-0.9839		0.165799	0.0430422	0.257771				-1.0823	3025	0.148276	0.0280655	0.34819						3025	-1.0341		3025	0.180582	0.0299914	0.315937			3025	3025	0.178291	0.0175273	0.46562			3025		-1.0935	ns 36AA 11AC 1CC	AA-AC: 11.5, P=0.039 37AA 9AC 1CC
2824	2788	0.241297	0.0195037	0.194347						2788	-0.97883		0.104237	0.0605493	0.156901				-1.0547	2788	0.186067	0.147152	0.0180157	Positive	0.018	1			2788	-0.8186		2788	0.180614	0.0910546	0.0744298			2788	2788	0.177017	0.0725827	0.0501176			2788		-0.70916	ns 38AA 9AG	AG-AA=10.0, P=0.030 31AA 15AG 1GG
3743	3693	0.234404	0.0286462	0.117502						3693	-0.97081		0.180182	-0.0057727	0.185581				-1.0319	3693	0.253503	0.00686811	0.376237						3693	-1.0466		3693	0.220396	0.00139714	0.264722			3693	3693	0.222532	0.0109832	0.414064			3693		-1.0047	ns 39AA 8AC	AC-AA: 10.4, P=0.006 30AA 17AC
2470	2438	0.145874	-0.00443738	0.355191						2438	-1.0524		0.144531	-0.00369844	0.23082				-0.99006	2438	0.118339	-0.0106244	0.13955						2438	-0.98187		2438	0.136148	-0.00691333	0.13734			2438	2438	0.136278	-0.00595164	0.148555			2438		-1.0133	ns 39AA 9AG	AA-AG: 13.4, P=0.015 41AA 6AG
2735	2701	0.240033	0.0213042	0.17577						2701	0.18501		0.229167	0.0129187	0.452043				-1.0421	2701	0.287137	-0.00993133	0.127685						2701	-0.98595		2701	0.250452	0.00065922	0.239605			2701	2701	0.252037	0.0069412	0.32697			2701		-1.0133	ns 39AA 9AG	AG-AA: 9.3, P=0.046 31AA 15AG 1GG
2928	2891	0.397678	-0.0100452	0.231087						2891	-1.0252		0.440755	0.00539532	0.342902				-1.0536	2891	0.436992	0.0118562	0.446788						2891	-1.0409		2891	0.427885	0.00907045	0.352549			2891	2891	0.425201	0.00281397	0.271189			2891		-1.0478	ns 3AA 21AG 24GG	AG-GG: 8.9, P=0.049 2AA 21AG 24GG
2903	2866	0.381013	0.0353313	0.0910652						2866	-1.0079		0.410156	-0.00384294	0.2052				-1.0176	2866	0.347537	0.00776991	0.389979						2866	-1.0653		2866	0.375414	0.00153824	0.25946			2866	2866	0.379653	0.0126869	0.433734			2866		-0.99213	ns 3AA 24AG 21GG	GG-AG: 10.4, P=0.006 16AG 30GG
2846	2810	0.458539	0.0264106	0.121469						2810	-1.0319		0.455078	0.036699	0.297255				-1.0653	2810	0.392874	-0.00996612	0.121297						2810	-1.0079		2810	0.433639	0.0147617	0.437801			2810	2810	0.435595	0.019187	0.446323			2810		-1.0443	ns 3AA 33AG 12GG	GG-AG: 12.5, P=0.0018 2AA 22AG 23GG
2944	2906									2906			0.148438	0.0493075	0.221541				-1.063	2906									2906			2906						2906	2906						2906			ns 3AC 45CC	mono 47CC
3182	3138	0.120424	0.0242708	0.155882						3138	-1.022		0.138672	0.0400791	0.266556				-1.0111	3138	0.188541	-0.00873716	0.154047						3138	-0.99316		3138	0.149033	0.0144014	0.462922			3138	3138	0.149187	0.0154226	0.497473			3138		-1.0501	ns 45AA 3AG	AG-AA: 11.8, P=0.011 38AA 9AG
3172	3128	0.453501	-0.0102187	0.236979						3128	-1.0198		0.487847	0.0119498	0.448985				-1.0375	3128	0.486949	0.0182138	0.441228						3128	-1.0319		3128	0.480186	0.0154309	0.475242			3128	3128	0.476149	0.00708251	0.350661			3128		-1.0421	ns 45AA 3AG	AG-AA: 11.8, P=0.011 38AA 9AG
2818	2782	0.113701	0.0712273	0.012585	Positive				0.0445986	2782	-1.0015		0.0716146	0.0277512	0.342844				-1.0319	2782	0.155205	0.00190041	0.332939						2782	-0.99838		2782	0.111078	0.0105565	0.38186			2782	2782	0.113355	0.0304345	0.294143			2782		-0.95802	ns 47AA 1AC	AC-AA: 17.7, P=0.001 38AA 8AC 1CC
1995	1969	0.392167	-0.00026045	0.445996						1969	-0.8685		0.45008	0.0558466	0.178519				-1.0677	1969	0.462434	0.0150303	0.485713						1969	-1.0725		1969	0.440448	0.0368102	0.308482			1969	1969	0.434974	0.0246879	0.364404			1969		-1.0786	ns 4AA 14AC 29CC	AA-CC: 18.9, P = 0.0014 6AA 16AC 25CC
2935	2898	0.465379	0.0413322	0.0557649						2898	-1.0068		0.471354	0.0490259	0.217531				-1.0398	2898	0.490708	-0.0103445	0.134021						2898	-1.0187		2898	0.472593	0.0195817	0.467341			2898	2898	0.475836	0.0262649	0.331647			2898		-1.0241	ns 4AA 18AG 26GG	AA-AG: 11.1, P=0.048 10AA 20AG 17GG
2751	2716	0.485432	0.00343651	0.434071						2716	-1.0209		0.449219	-0.0044241	0.201121				-0.98187	2716	0.479716	0.0273639	0.338584						2716	-1.0571		2716	0.472534	0.0114353	0.416087			2716	2716	0.471356	0.00896386	0.385251			2716		-1.0264	ns 4AA 27AG 17GG	ns 11AA 20AG 16GG
2958	2920	0.366993	-0.0105679	0.225768						2920	-1.0165		0.299262	0.042235	0.267505				-1.0823	2920	0.302324	0.0459423	0.218165						2920	-1.0252		2920	0.328177	0.0395148	0.284026			2920	2920	0.322795	0.0235008	0.402324			2920		-1.1037	ns 5AA 13AG 30GG	AG-GG: 10.9, P=0.011 2AA 19AG 26GG
3113	3071	0.368663	-0.00139618	0.427435						3071	-1.0319		0.285156	0.192886	0.00219123	Positive	4.59389e-05		-0.75051	3071	0.229291	0.134596	0.0428552	Positive	0.0429	1			3071	-0.90524		3071	0.308316	0.137912	0.0262584	Positive	1	3071	3071	0.294432	0.0972608	0.0247783	Positive	1	3071		-0.66257	ns 5AA 16AG 27GG	AA-GG: 31.2, P=0.034 1AA 18AG 28GG
1753	1728	0.409298	0.0472744	0.0436592	Positive				0.0562638	1728	-1.0466		0.418186	0.0565974	0.185001				-1.0725	1728	0.459703	-0.0102377	0.138467						1728	-0.9738		1728	0.425983	0.0229287	0.45851			1728	1728	0.429063	0.0299423	0.296319			1728		-1.0409	ns 5AA 9AG 34GG	AG-GG: 10.3, P=0.024 1AA 31AG 15GG
2330	2299	0.457471	-0.00175489	0.433918						2299	-0.95802		0.405817	0.00514113	0.342445				-1.0058	2299	0.438488	0.0367537	0.286165						2299	-1.0618		2299	0.436983	0.0204651	0.483866			2299	2299	0.433886	0.0134743	0.458324			2299		-1.0701	ns 6AA 18AG 23GG	AA-GG: 13.3, P=0.024 9AA 18AG 20GG
1459	1439	0.503258	0.0524927	0.0364336	Positive				0.0562638	1439	-1.0198		0.496528	0.0391608	0.276223				-1.0559	1439	0.500221	-0.00974383	0.134406						1439	-1.0319		1439	0.49377	0.0151134	0.454581			1439	1439	0.500011	0.027406	0.329543			1439		-0.9942	ns 6AA 20AG 22GG	AA-AG: 14.3, P=0.003 16AA 16AG 15GG
3423	3376	0.494992	0.00713617	0.360861						3376	-1.0308		0.476128	-0.010296	0.127828				-0.98085	3376	0.495459	0.00337557	0.333691						3376	-1.0606		3376	0.487068	-0.00341574	0.181718			3376	3376	0.488797	0.00013425	0.225756			3376		-0.99524	ns 6AA 25AG 17GG	AA-AG: 12.1, P=0.019 14AA 17AG 16GG
2314	2284	0.480435	-0.00881169	0.277106						2284	-1.0079		0.528646	0.0991963	0.0856455				-1.0341	2284	0.521189	0.0749618	0.11562						2284	-1.0252		2284	0.526787	0.086953	0.112813			2284	2284	0.510237	0.0573386	0.105061			2284		-1.1273	ns 6AA 25AG 17GG	GG-AG: 9.9, P=0.038 8AA 23AG 16GG
2147	2119	0.498864	-0.00715965	0.307906						2119	-1.0198		0.511936	0.0443051	0.261897				-1.0409	2119	0.502302	0.0209099	0.425452						2119	-1.063		2119	0.511093	0.0325086	0.369092			2119	2119	0.504439	0.019747	0.443143			2119		-1.0466	ns 6AA 31AG 11GG	GG-AA 14.1, P=0.028 10AA 26AG 11GG
44	44	0.109128	-0.00983704	0.25135						44	-1.0466									44									44			44						44	44						44			ns 6AG 42GG	ns 5AG 42GG
95	95	0.127552	-0.00950458	0.251442						95	-1.0241									95									95			95						95	95						95			ns 6AG 42GG	ns 7AG 40GG
3121	3079	0.422279	0.00659929	0.392547						3079	-1.0198		0.423546	0.00464765	0.331294				-0.988	3079	0.382782	-0.0105709	0.115212						3079	-1.0015		3079	0.408249	-0.00267769	0.181567			3079	3079	0.40956	0.00053055	0.229125			3079		-1.0286	ns 7AA 18AG 22GG	AG-AA: 20.2, P=0.028 3AA 18AG 26GG
742	733	0.456726	-0.00992635	0.244825						733	-1.0187		0.366536	0.191699	0.0108724	Positive			-0.80287	733	0.380175	0.211073	0.00550089	Positive	0.0055	0.406593			733	-0.50479		733	0.426925	0.174817	0.00418237	Positive	0.00946298	733	733	0.401101	0.121691	0.00639813	Positive	0.277789	733		-0.40147	ns 7AA 19AG 22GG	ns 6AA 22AG 19GG
2959	2921	0.475335	-0.0014891	0.451522						2921	-1.0047		0.475694	-0.0022282	0.235745				-0.98697	2921	0.456569	-0.0106182	0.132735						2921	-0.97883		2921	0.468466	-0.00631437	0.146323			2921	2921	0.469226	-0.00468253	0.156679			2921		-0.98493	ns 7AA 26AC 15CC	AA-AC: 20.2, P=0.007 4AA 25AC 18CC
2601	2568	0.465789	-0.00883831	0.27371						2568	-1.0409		0.475694	-0.0022282	0.235745				-1.0209	2568	0.480566	-0.00825282	0.166864						2568	-0.97681		2568	0.474603	-0.00518415	0.161979			2568	2568	0.47403	-0.00639958	0.134778			2568		-0.99316	ns 7AA 20AG 21GG	AA-GG: 13.8, P=0.039 5AA 26AG 16GG
2573	2540	0.181503	0.00604755	0.396489						2540	-0.96585		0.126302	-0.00965817	0.147336				-1.0241	2540	0.173653	0.0140713	0.499797						2540	-1.0133		2540	0.160084	0.00302455	0.296446			2540	2540	0.160359	0.00473768	0.316481			2540		-1.0823	ns 7AG 41GG	AG-GG: 16.1, P=0.0006 AAA 10AG 36GG
3428	3380	0.484548	-0.00830348	0.28741						3380	-0.9942		0.501519	0.00346626	0.313141				-1.0133	3380	0.502332	0.016807	0.47659						3380	-1.0571		3380	0.499185	0.0101847	0.374407			3380	3380	0.496151	0.0041325	0.290655			3380		-1.033	ns 8AA 25AG 15GG	GG-AG: 10.4, P=0.039, 11AA 15AG 21GG
1199	1180	0.541979	0.198765	1.22003e-06	Positive		3.52785e-305	7.05571e-305	2.01414e-306	1180	-0.98595		0.59375	0.315235	0.00107319	Positive	1.70106e-05		0.41784	1180	0.467794	0.0120117	0.4791						1180	-1.0432		1180	0.53159	0.183133	0.0119076	Positive	1	1180	1180	0.535024	0.188375	4.42179e-06	Positive	1.50035e-07	1180		2.072	ns 8AA 8AC 32CC	AC-CC: 10.9, P=0.092 16AA 23AC 8CC
1865	1839	0.506756	0.0271387	0.12224						1839	-0.98289		0.488932	0.0334291	0.315669				-1.0665	1839	0.537468	0.140455	0.0304618	Positive	0.0305	1			1839	-0.94934		1839	0.521362	0.0873032	0.110159			1839	1839	0.510908	0.0686287	0.0679534			1839		-0.97681	ns 8AA 29AG 11GG	AA-AG: 9.8, P = 0.044 15AA 27AG 5GG
3732	3682	0.189352	-0.00015234	0.471421						3682	-1.0455		0.126736	-0.00273973	0.244934				-1.0005	3682	0.165799	0.0241784	0.383431						3682	-1.0421		3682	0.160956	0.0102586	0.415561			3682	3682	0.160505	0.00747589	0.36376			3682		-1.0398	ns 8AC 40CC	AC-CC: 13.5, P=0.001 12AC 35 CC
3117	3075	0.215711	0.0165948	0.218732						3075	-1.0133		0.178819	-0.00500766	0.195829				-1.0187	3075	0.237248	-0.00201658	0.242471						3075	-1.0143		3075	0.209051	-0.00335573	0.199312			3075	3075	0.210476	0.00343873	0.290315			3075		-1.0275	ns 8AG 40GG	AG-GG: 8.5, P=0.032 15AG 32GG
2965	2927	0.485818	-0.010633	0.236741						2927	-1.0068		0.489583	-0.00963046	0.134032				-0.99006	2927	0.489396	-0.00958414	0.144244						2927	-1.0209		2927	0.488435	-0.00960545	0.105717			2927	2927	0.488271	-0.00994532	0.093769			2927		-1.0047	ns 9AA 22AG 17GG	GG-AA: 12.6, P=0.008 14AA 11AG 22GG
3017	2978	0.500689	-0.00709716	0.308161						2978	-1.0571		0.498671	-0.00518804	0.186964				-1.0176	2978	0.503959	0.00723702	0.382959						2978	-1.0241		2978	0.502453	0.00103106	0.230852			2978	2978	0.501123	-0.00162046	0.19509			2978		-1.0364	ns 9AA 28AC 10CC	AC-AA: 11.0, P=0.032 11AA 28AC 8CC
450	444	0.470253	-0.0013276	0.453313						444	-0.988									444							B-H	SB	444			444						444	444						444			ns 9AA 21AG 18GG	ns 7AA 18AG 22GG
2258	2228	0.485251	0.0297072	0.0944734						2228	-1.0005		0.500868	-0.00505336	0.187097				-0.98289	2228	0.504106	0.0627027	0.141615						2228	-1.0421		2228	0.496737	0.0290275	0.380767			2228	2228	0.496696	0.028947	0.308704			2228		-1.01	ns 10AA 32AG 6GG	AA-GG: 17.5, P=0.0062 23AA 18AG 6GG
2540	2507	0.494845	0.0126672	0.262623						2507	-0.96882		0.502604	0.00343605	0.31165				-1.01	2507	0.516086	0.0601729	0.160436						2507	-1.0823		2507	0.50778	0.0320054	0.369821			2507	2507	0.504465	0.0256451	0.35652			2507		-1.0618	ns 11AA 24AG 13GG	GG-AG: 10.1, P=0.030 7AA 21AG 19GG
3036	2997	0.315648	0.0437384	0.0461845	Positive				0.0572633	2997	-0.99316		0.234375	-0.00865497	0.142892				-1.0036	2997	0.326001	0.0265228	0.358758						2997	-1.0536		2997	0.288195	0.010983	0.379863			2997	2997	0.291775	0.0231196	0.399588			2997		-1.0111	ns 12AC 36CC	AA-CC: 14.7, P=0.033 5AA 14AC 28CC
2019	1992	0.474176	-0.00640979	0.332134						1992	-0.97681		0.480469	-0.0102981	0.127269				-0.99524	1992	0.471274	-0.0081413	0.169755						1992	-0.98697		1992	0.474882	-0.00923915	0.113213			1992	1992	0.475321	-0.0083069	0.112336			1992		-0.96684	ns 14AA 29AG 5GG	ns 20AA 20AG 7GG
2023	1996	0.31666	0.00867514	0.328177						1996	-1.0241									1996							B-H	SB	1996			1996						1996	1996						1996			ns 15AG 33GG	AG-GG: 8.6, P=0.020 22AG 25GG
1975	1949	0.507826	0.0383622	0.0715204						1949	-1.0026		0.46875	-0.0105263	0.124364				-0.98493	1949	0.507826	0.0383622	0.268078						1949	-1.0375		1949	0.490543	0.0145133	0.450602			1949	1949	0.494652	0.0226992	0.391142			1949		-1.0252	NS 16AA 28AG 4GG	GG-AA: 14.5, P=0.011 11AA 22AG 14GG
2233	2203	0.423481	0.0905341	0.00631416	Positive				0.0347817	2203	-1.0079		0.412543	0.075589	0.124767				-1.0275	2203	0.468258	-0.00990914	0.145706						2203	-1.0036		2203	0.426628	0.0318915	0.363892			2203	2203	0.434717	0.0499059	0.132601			2203		-0.96192	ns 17AC 31CC	AA-AC: 15.3, P=0.013 7AA 22AC 18CC
2012	1985	0.492559	0.00338278	0.439468						1985	-1.0015		0.464193	-0.00674688	0.1695				-0.97883	1985	0.489782	0.0212599	0.407227						1985	-1.0582		1985	0.482662	0.00726804	0.349037			1985	1985	0.482094	0.00609697	0.330239			1985		-1.0275	ns 18AA 23AG 7GG	GG-AA: 12.9, P=0.030 14AA 22AG 11GG
2163	2135	0.467575	-0.00977422	0.254119						2135	-1.0443		0.462544	-0.0106213	0.122145				-1.0264	2135	0.468258	-0.00990914	0.145706						2135	-1.0176		2135	0.466038	-0.0102636	0.100857			2135	2135	0.466113	-0.0101018	0.0926383			2135		-0.96684	ns 18AA 24AG 5GG	GG-AA: 20.9, P=0.0027 16AA 26AG 5GG
3132	3089	0.313649	-0.0105064	0.241266						3089	-1.0198		0.443359	0.0883994	0.0875237				-1.023	3089	0.443052	0.0945664	0.0813617						3089	-1.0432		3089	0.415023	0.0983783	0.0712319			3089	3089	0.400219	0.0650273	0.0767317			3089		-1.0642	ns 1AA 17AG 30GG	GG-AG: 10.3, P=0.024 2AA 14AG 31GG
2691	2657	0.233295	0.0305582	0.106295						2657	-1.0811		0.265625	0.0592363	0.177629				-1.0286	2657	0.320715	-0.00611336	0.178948						2657	-1.0122		2657	0.273376	0.0262959	0.420143			2657	2657	0.273216	0.0257284	0.367642			2657		-1.0872	ns 1AA 6AG 41GG	AG-GG: 11.4, P=0.009 1AA 15AG 31GG
3048	3008	0.188638	-0.00773806	0.296787						3008	-0.99109									3008									3008			3008						3008	3008						3008			ns 1AA 7AC 40CC	ns 11AC 36CC
2299	2269	0.172324	-0.00120194	0.439693						2269	-0.97984		0.146701	0.0260978	0.37943				-1.0973	2269	0.109627	-0.00072029	0.286791						2269	-1.023		2269	0.143442	0.0120942	0.422485			2269	2269	0.142907	0.0083934	0.376828			2269		-1.0536	ns 1AA 9AC 38CC	CC-AC:15.0, P=0.003 7AC 40CC
1861	1835	0.215322	0.0131161	0.264407						1835	-1.0187		0.170573	0.0981117	0.0707851				-0.94743	1835	0.101795	0.0303767	0.320231						1835	-1.0443		1835	0.164695	0.0588115	0.164412			1835	1835	0.162624	0.0468269	0.143854			1835		-1.0286	ns 1AA 13AG 34GG	GG-AG: 10.3, P=0.037 8AG 39GG
2165	2137	0.416106	-0.00883454	0.257221						2137	-1.0058		0.468099	0.0353854	0.307182				-1.0489	2137	0.4724	0.0194387	0.422053						2137	-1.075		2137	0.457911	0.0284834	0.371994			2137	2137	0.45229	0.0164092	0.495188			2137		-1.0725	ns 1AA 25AC 22CC	AA-CC: 21.3, P=0.003 4AA 21AC 22CC
2761	2726	0.0208311	-0.0106371	0.203193						2726	-0.97681		0.143012	0.0998802	0.0605498				-0.94934	2726	0.144282	0.0984098	0.0580453						2726	-0.99109		2726	0.10803	0.135319	0.0249491	Positive	1	2726	2726	0.102866	0.091911	0.0278427	Positive	1	2726		-1.0885	ns 1AG 47GG	AG-GG: 26.5, P=0.038 1AG 46GG
1095	1078	0.423906	0.00800413	0.363652						1078	-1.0341		0.399089	0.0598094	0.180665				-1.0455	1078	0.341514	0.00747413	0.388631						1078	-0.99733		1078	0.391324	0.0334832	0.352035			1078	1078	0.388257	0.0258498	0.359939			1078		-1.0762	ns 22AA 19AC 7CC	AA-CC: 14.0, P=0.037 29AA 12AC 6CC
2202	2172	0.416377	-0.00751053	0.285519						2172	-1.0133		0.382812	0.0307197	0.353815				-1.0536	2172	0.359875	0.0116533	0.433475						2172	-1.0375		2172	0.389862	0.0200622	0.484712			2172	2172	0.386369	0.0112022	0.410231			2172		-1.063	ns 23AA 20AG 5GG	AG-AA: 11.9, P=0.003 23AA 22AG 2GG
2358	2326	0.339602	-0.00375608	0.391362						2326	-1.0319		0.34809	-0.0076913	0.158806				-1.0264	2326	0.32014	-0.00974383	0.131547						2326	-0.99838		2326	0.335436	-0.00867288	0.116668			2326	2326	0.335986	-0.00702311	0.126321			2326		-0.97883	ns 25AA 23AG	AA-AG: 12.6, P=0.005 31AA 14AG 2GG
2700	2666	0.367629	0.0231188	0.165179						2666	-1.0455		0.417535	-0.0102637	0.122017				-0.98595	2666	0.374322	0.0290411	0.37742						2666	-1.022		2666	0.384938	0.00865067	0.361723			2666	2666	0.386571	0.0128374	0.438746			2666		-1.0308	ns 26AA 16AG 6GG	AA-AG: 10.7, P=0.027 32AA 13AG 2GG
1093	1076	0.384005	0.0507295	0.0437589	Positive				0.0562638	1076	-1.0165		0.396701	0.0229184	0.42009				-1.0198	1076	0.30787	-0.00586922	0.178793						1076	-1.0165		1076	0.3577	0.0101904	0.403492			1076	1076	0.362978	0.0245826	0.388043			1076		-1.0133	ns 2AA 27AG 19GG	GG-AG: 9.6, P=0.049 1AA 14AG 32GG
62	62	0.0714964	0.00416182	0.444022						62	-1.0068									62									62			62						62	62						62			ns 2AG 46GG	ns 5AG 42GG
2265	2235	0.339103	-0.0067499	0.321478						2235	-0.97984		0.342665	-0.00540649	0.19048				-1.0375	2235	0.36151	-0.0105537	0.121251						2235	-1.0176		2235	0.347614	-0.00798797	0.1277			2235	2235	0.347745	-0.00761085	0.119685			2235		-1.0026	ns 30AA 17AC 1CC	AA-AC: 10.6, P=0.025 29AA 14AC 4CC
2177	2148	0.364517	0.0370908	0.0829373						2148	-0.96192		0.270833	-0.0101215	0.128266				-0.97681	2148	0.360232	0.045632	0.251019						2148	-1.0725		2148	0.329216	0.0200466	0.472774			2148	2148	0.331605	0.027108	0.360261			2148		-1.0264	ns 32AA 16AC	GG-AA: 33.8, P=0.019 20AA 26AC 1CC
2176	2147	0.364517	0.0370908	0.0829373						2147	-1.0409		0.25	-0.00350877	0.207602				-1.0068	2147	0.347366	0.0763117	0.128193						2147	-1.0653		2147	0.319823	0.0389092	0.291048			2147	2147	0.320331	0.040434	0.21885			2147		-1.0375	ns 32AA 16AG	GG-AA: 33.8, P=0.019 20AA 26AG 1GG
2320	2290	0.246769	0.0134446	0.27189						2290	-1.0015		0.178385	-0.00991164	0.132635				-0.99213	2290	0.240033	0.0213042	0.439359						2290	-1.0738		2290	0.220882	0.00684147	0.350896			2290	2290	0.221564	0.00989789	0.395722			2290		-1.0524	ns 38AA 10AG	AG-AA: 10.7, P=0.005 30AA 17AG
3087	3047	0.271834	0.0332096	0.0987224						3047	-1.0187		0.260851	0.0235222	0.42712				-1.033	3047	0.326371	-0.00995668	0.130572						3047	-0.98903		3047	0.283878	0.00561513	0.299612			3047	3047	0.28627	0.0139255	0.45398			3047		-0.97782	ns 38AA 10AG	GG-AA: 19.8, P=0.025 30AA 14AG 3GG
2183	2154	0.180081	-0.00974383	0.251419						2154	-1.009		0.169922	-0.0105263	0.127562				-0.99524	2154	0.180081	-0.00974383	0.146086						2154	-1.0489		2154	0.176647	-0.0101306	0.112323			2154	2154	0.176671	-0.00999691	0.104865			2154		-0.99733	ns 39AA 9AG	AG-AA: 14.5, P=0.0009 37AA 10AG
2291	2261	0.401615	0.00973585	0.341169						2261	-1.0264		0.432292	0.0391883	0.276633				-1.0582	2261	0.454965	-0.00371034	0.226724						2261	-0.99213		2261	0.431066	0.0182275	0.484252			2261	2261	0.429671	0.0150392	0.4866			2261		-1.0252	ns 3AA 16AG 29GG	AA-GG: 15.2, P=0.023 6AA 18AG 29GG
2568	2535	0.422266	0.00022516	0.465774						2535	-0.98697		0.385417	0.0716927	0.144376				-1.0689	2535	0.338435	0.0253025	0.379843						2535	-1.063		2535	0.387826	0.0462205	0.264336			2535	2535	0.382106	0.0319441	0.291291			2535		-1.0297	ns 3AA 26AG 19GG	GG-AG: 9.5, P=0.024 1AA 23AG 23GG
697	688	0.394826	0.0570465	0.0296231	Positive				0.0562311	688	-0.95997		0.570182	0.323784	0.000773927	Positive	8.56028e-06	B-H + SB	0.61621	688	0.536697	0.130897	0.0387526	Positive	0.0388	1			688	-0.9728		688	0.530844	0.231363	0.00494512	Positive	0.0225297	688	688	0.499605	0.183302	3.08575e-06	Positive	2.23612e-07	688		0.13433	ns 3AA 8AG 29GG	ns 8AA 16AG 23GG
1375	1355									1355										1355									1355			1355						1355	1355						1355			ns 3AG	mono GG
2501	2469	0.493577	0.0211276	0.159089						2469	-0.96684		0.521267	0.0822385	0.116309				-1.0738	2469	0.503052	0.00718528	0.383357						2469	-1.0489		2469	0.510433	0.0459765	0.264441			2469	2469	0.506104	0.0378156	0.223545			2469		-1.075	ns 4AA 26AG 18GG	AA-GG: 13.1, P=0.023 12AA 21AG 14GG
2932	2895	0.0613691	-0.00379299	0.377169						2895	-1.0387									2895									2895			2895						2895	2895						2895			ns 4AG 44GG	ns 2AG 45GG
2084	2057	0.146909	0.00964471	0.346317						2057	-1.0501		0.0614149	0.0180398	0.438551				-0.99213	2057	0.113701	0.0712273	0.114595						2057	-0.98493		2057	0.107997	0.0402648	0.265722			2057	2057	0.107172	0.0328815	0.267403			2057		-0.97581	ns 5AC 43CC	CC-AC: 9.4, P=0.036 10AC 37CC
2226	2196	0.1847	0.0406911	0.0585517						2196	-0.92777		0.108073	-0.00951173	0.148403				-1.0582	2196	0.192109	0.0286663	0.364091						2196	-1.0653		2196	0.159562	0.0131764	0.460105			2196	2196	0.161422	0.0245496	0.361877			2196		-1.0364	ns 5AG 43GG	AG-GG: 10.9, P=0.006 14AG 33GG
2190	2161	0.50194	0.0120325	0.278315						2161	-1.0079		0.462112	0.0122071	0.441601				-1.0209	2161	0.503804	0.0766134	0.0982374						2161	-1.0286		2161	0.494469	0.0444906	0.251847			2161	2161	0.489307	0.0344104	0.246141			2161		-1.0489	ns 7AA 24AC 16CC	AA-AC: 11.4, P=0.023 13AA 22AC 12CC
2071	2044	0.419901	0.0305142	0.102879						2044	-1.0187		0.38151	0.169104	0.0165762	Positive			-0.90613	2044	0.274344	0.051289	0.206403						2044	-1.0286		2044	0.367227	0.106601	0.0720621			2044	2044	0.358786	0.0855831	0.0418702	Positive	1	2044		-0.92593	ns 8AA 18AG 22GG	AG-GG: 10.0, P=0.026 2AA 17AG 28GG
3744	3694	0.233295	0.0305582	0.106295						3694	-1.0582		0.178819	-0.00500766	0.195829				-1.0387	3694	0.253503	0.00686811	0.376237						3694	-1.01		3694	0.219448	0.0016953	0.270428			3694	3694	0.221709	0.0118768	0.429913			3694		-1.0264	ns 8AG 40GG	AG-GG: 10.4, P=0.006 17AG 30GG
2323	2293	0.499927	0.00339924	0.444008						2293	-1.0387		0.479167	-0.00686499	0.170098				-0.99943	2293	0.499837	0.0209534	0.421701						2293	-1.0432		2293	0.493466	0.00704518	0.33327			2293	2293	0.492906	0.00591804	0.32296			2293		-1.0398	ns 9AA 22AG 17GG	AA-GG: 10.9, P=0.023 12AA 23AG 12GG
2734	2700	0.240033	0.0213042	0.17577						2700	-1.0341		0.229167	0.0129187	0.452043				-1.0133	2700	0.287137	-0.00993133	0.127685						2700	-1.0308		2700	0.250452	0.00065922	0.239605			2700	2700	0.252037	0.0069412	0.32697			2700		-1.0026	ns 9AG 39GG	AG-GG: 9.3, P=0.046 1AA 15AG 31GG
2186	2157	0.180081	-0.00974383	0.251419						2157	-1.0133		0.110677	0.0380186	0.284871				-1.033	2157	0.122006	0.0499896	0.198937						2157	-1.0319		2157	0.139536	0.0350991	0.308411			2157	2157	0.137499	0.0208019	0.418671			2157		-1.0571	ns 9AG 39GG	AG-GG: 9.6, P=0.033 10AG 37GG
3080	3040	0.321076	-0.0038857	0.393995						3040	-0.97081		0.318359	-0.00501561	0.192878				-1.033	3040	0.344387	-0.0105759	0.124152						3040	-1.0176		3040	0.327499	-0.00784242	0.124013			3040	3040	0.327909	-0.00658174	0.130536			3040		-1.0036	nS1AA 15AG 32GG	AG-GG: 11.1, P=0.008 1AA 19AG 27GG
300	294	0.450434	-0.00930593	0.254698						295			0.469618	-0.00679054	0.170262					295	0.464727	-0.00115333	0.272556						294	-1.0489		294	0.462436	-0.00394919	0.173817			294	294	0.461619	-0.00572497	0.140296			294		-0.9728		P=0.025
3750	3700	0.4026	-0.00898029	0.252575						3700	-1.0198		0.330729	0.109159	0.0607954				-1.0187	3700	0.308693	0.0864545	0.086685						3700	-1.0466		3700	0.358535	0.0865589	0.104695			3700	3700	0.347341	0.0571199	0.122324			3700		-1.0466		AA-AC: 19.2, P=0.039
904										893	-1.0398								-1.0111	893	0.453413	0.00394705	0.34535						893	-1.022		893							893										AA-AG: 12.0, P=0.006
281	278	0.466339	0.00580192	0.384515						278	-0.9629		0.490234	-0.00694765	0.167551				-0.97581	278	0.481473	0.024165	0.37062						278	-1.0478		278	0.479865	0.00854084	0.370667			278	278	0.479362	0.00749993	0.356919			278		-1.0738		AA-AG: 12.2, P=0.003
162	162	0.500004	-0.00972448	0.250833						162	-1.0353		0.5	-0.010307	0.121792				-0.98697	162	0.500446	-0.008611	0.148249						162	-1.0015		162	0.50019	-0.00946751	0.101139			162	162	0.500148	-0.00955258	0.0959359			162		-1.0122		AA-AG: 14.4, P=0.0006
186	185	0.118339	-0.0106244	0.232097						185	-1.0341									185									185			185						185	185						185				AA-AG: 18.0, P=0.00075
124	124	0.251595	-0.0082952	0.282598						124	-1.0774		0.279731	0.00358499	0.322436				-1.0443	124	0.294582	-0.0055959	0.182742						124	-1.0353		124	0.276031	-0.00069361	0.210139			124	124	0.275325	-0.00325945	0.171108			124		-1.0143		AA-AG: 9.6, P=0.014
2191																																							2161										AA-CC: 13.1, P=0.022
1460																																							1439										AA-GG: 10.4, P=0.040
3424	3376																																																AA-GG: 10.8, P=0.045
3799	3747																																						3747										AA-GG: 13.0, P=0.023
3285	3239																																																AA-GG: 13.0, P=0.042
312	306	0.501701	0.00714925	0.365984						306	-0.62177		0.517361	0.058142	0.199321				-1.0512	306	0.497671	0.00712454	0.390231						306	-1.0478		306	0.51008	0.0331848	0.361676			306	306	0.505682	0.024776	0.369492			306		-1.0935		AA-GG: 13.4, P=0.029
940	928	0.477841	-0.0106291	0.238385						928	-0.93239		0.450087	0.0306451	0.345574				-1.0252	928	0.448545	0.0293372	0.33986						928	-1.0501		928	0.464795	0.0286482	0.364114			928	928	0.458817	0.0159906	0.499481			928		-1.0594		AA-GG: 14.0, P=0..036
282	278																																						278										AA-GG: 14.6, P=0.033
933																																							921										AA-GG: 16.1, P=0.0026
1114																																							1096										AA-GG: 16.8, P=0.005
1817																																							1791										AA-GG: 17.7, P=0.002
2324																																							2293										AA-GG: 18.2, P=0.0007
577																																							568										AA-GG: 18.4, P=0.0004
163	162																																						162										AA-GG: 18.9, P=0.00006
1054																													1039	-1.0308									1039										AA-GG: 19.4, P=0.002
3441	3392																																																AA-GG: 21.6, P=0.004
3130																																							3087										AA-GG: 29.4, P=0.003
3037																																							2997										AC-CC: 10.5, P=0.022
3357	3311	0.496694	-0.00965991	0.253748						3311	-1.0111		0.495443	-0.00698527	0.16502				-1.0111	3311	0.492216	-0.00984061	0.139268						3311	-1.0005		3311	0.494994	-0.00839843	0.115007			3311	3311	0.49479	-0.00881409	0.104425			3311		-1.0176		AC-CC: 11.3, P=0.020
1500																																							1478										AC-CC: 19.3, P=0.015 4CC
2166																																							2137										AC-CC: 9.6, P=0.019
1996																					0.331175	0.0193124	0.439687																1969										AC-CC: 9.8, P = 0.022
107	107	0.388949	-0.00473958	0.342735						107	-1.0252		0.456597	0.0588753	0.169387				-1.0701	107	0.464937	0.0257759	0.361662						107	-1.0774		107	0.444192	0.0443215	0.248008			107	107	0.436949	0.028478	0.316268			107		-1.1273		AG-AA: 11.0, P=0.0076
229																																							226										AG-GG: 10.7, P=0.016
3278	3233	0.146909	0.00964471	0.346317						3233	-1.0478		0.108073	-0.00951173	0.148403				-0.9728	3233	0.155205	0.00190041	0.332939						3233	-0.99943		3233	0.135984	-0.00309439	0.186527			3233	3233	0.136624	0.00160378	0.259707			3233		-0.96192		AG-GG: 10.9, P=0.015
3165	3122	0.236237	-0.010604	0.240454						3122	-1.0198		0.287326	0.008173	0.391302				-1.0198	3122	0.289483	0.00648435	0.372413						3122	-1.0026		3122	0.272773	0.00836066	0.345303			3122	3122	0.271079	0.00216159	0.251018			3122		-0.98187		AG-GG: 10.9, P=0.033
2511																																							2478										AG-GG: 11.1, P=0.029
3908	3855																																																AG-GG: 11.3, P=0.003 2AG!
2787																																							2751										AG-GG: 11.4, P=0.009
1049																																							1035										AG-GG: 12.3, P=0.0007
3766	3715																																																AG-GG: 13.5, P=0.002
2602																																							2568										AG-GG: 15.8, P=0.00008
1077	1061																																																CC-AC: 11.3, P=0.017
3188	3143																																																CC-AC: 14.9, P=0.044
3102																																							3060										CC-AC: 19.1, P=0.024
200	198																																						198										GG-AA: 11.8, P=0.044
308	302	0.47574	0.0218513	0.145992									0.460938	0.00469819	0.333709						0.486631	-0.00726038	0.177161						302	-1.0536		302	0.47076	-0.00132195	0.21551			302	302	0.474386	0.00633108	0.33714			302		-0.96981		GG-AA: 12.5, P=0.038
3405	3358																																																GG-AA: 15.3, P=0.037
2936																																							2898										GG-AA: -15.4, P=0.005
3168	3125	0.500057	0.00056821	0.490539						3125	-0.98697		0.5	-0.00964912	0.129282				-0.9748	3125	0.49695	-0.00478922	0.20419						3125	-1.0252		3125	0.497714	-0.0072473	0.126294			3125	3125	0.498997	-0.00465842	0.153057			3125		-0.97984		GG-AA: 16.0, P=0.013
292	287																																																GG-AA: 16.6, P=0.013
3470	3420																																						3420										GG-AA: -20.3, P=0.003
1749																																							1725										GG-AA: 20.6, P=0.0001
296	290									291	-1.0398								-0.9942	291																													GG-AG: 10.7, P=0.024
3169																																							3125										GG-AG: 11.1, P=0.016
3316	3270	0.373476	-0.00455226	0.351535						3270	-0.94269		0.332899	0.0451383	0.248778				-1.1382	3270	0.297728	0.0156407	0.486969						3270	-1.0421		3270	0.338323	0.0285346	0.372243			3270	3270	0.334727	0.0180982	0.482106			3270		-1.0738		GG-AG: 11.3, P=0.005
1079	1062																																																GG-AG: 11.3, P=0.017
2126																																							2098										GG-AG: 12.0, P=0.0170
160	160	0.417353	-0.0027832	0.393538						160	-0.99213		0.381944	0.054067	0.211926				-1.0341	160	0.343385	0.0183768	0.461867						160	-1.0252		160	0.385571	0.0345331	0.340723			160	160	0.380941	0.0227979	0.405463			160		-1.0811		GG-AG: 12.1, P=0.005
1449	1429	0.33242	-0.0105798	0.240614						1429	-1.0133		0.360243	-0.00291693	0.225221				-1.0308	1429	0.362628	-0.00431143	0.199829						1429	-0.99109		1429	0.352622	-0.00343488	0.188835			1429	1429	0.351797	-0.00578951	0.140446			1429		-1.0026		GG-AG: 12.4, P=0.009
565																																							557										GG-AG: 12.5, P=0.023
2342																																							2310										GG-AG: 14.1, P=0.019
177	176	0.266084	-0.00944545	0.252332						176	-0.68914		0.319444	0.00183066	0.296805				-1.0275	176	0.31036	0.010321	0.436015						176	-1.0286		176	0.300311	0.0067757	0.315457			176	176	0.298703	0.00142632	0.242299			176		-1.0297		GG-AG: 14.2, P=0.003
3350	3304	0.0714408	0.00278574	0.474145						3304	-1.0058		0.108073	-0.00951173	0.148403				-1.0079	3304	0.0815102	0.0104298	0.47015						3304	-0.99943		3304	0.0870619	-0.00018731	0.217521			3304	3304	0.087078	-2.5e-06	0.233605			3304		-0.99838		GG-AG: 18.8, P=0.040
3088																																							3047										GG-AG: 19.0, P=0.045
183	182	0.0412189	-0.0106347	0.223677						182	-0.9728		0.100694	0.0286751	0.35524				-1.0432	182	0.101642	0.0276494	0.343405						182	-1.0432		182	0.0825426	0.0369065	0.287019			182	182	0.0812574	0.0216733	0.391963			182		-1.0701		GG-AG: 20.9, P=0.022
1750																																							1725										GG-AG: 8.9, P=0.039
1172	1153									1153			0.0410156	0.00016708	0.332265				-1.0005	1153									1153			1153						1153	1153						1153				mon AA
3311	3265									3265										3265									3265			3265						3265	3265						3265				monom
3312	3266									3266										3266									3266			3266						3266	3266						3266				monom
3313	3267									3267										3267									3267			3267						3267	3267						3267				monom
3314	3268									3268										3268									3268			3268						3268	3268						3268				monom
3924	3871									3871										3871									3871			3871						3871	3871						3871				monom
1511	1488	0.0614016	-0.00287439	0.398223						1488	-1.0286		0.170573	0.0981117	0.0707851				-0.96882	1488	0.186453	0.059425	0.182791						1488	-1.0823		1488	0.144641	0.0988342	0.0532203			1488	1488	0.139611	0.0663688	0.0611394			1488		-1.075		ns
3623	3573	0.314004	-0.00820861	0.290927						3573	-1.0015		0.451389	0.0866397	0.0903956				-1.0536	3573	0.447795	0.114862	0.0567003						3573	-0.97581		3573	0.420716	0.108177	0.0547798			3573	3573	0.404595	0.0726424	0.05717			3573		-1.0677		ns
3231	3186	0.0714964	0.00416182	0.444022						3186	-1.0297		0.180556	0.108502	0.0548258				-0.96388	3186	0.203049	0.0534483	0.216296						3186	-1.0375		3186	0.157155	0.0994802	0.0561824			3186	3186	0.151834	0.0679208	0.0546277			3186		-1.0725		ns
2415	2383	0.338812	-0.00845869	0.283213						2383	-1.0111		0.466146	0.0835637	0.0977314				-1.0341	2383	0.463648	0.110117	0.0575054						2383	-1.0143		2383	0.43915	0.102955	0.05736			2383	2383	0.423055	0.068826	0.0627745			2383		-1.0559		ns
1915	1889	0.316863	-0.00750152	0.308018						1889	-0.988		0.452038	0.082131	0.0993124				-1.0432	1889	0.447795	0.114862	0.0567003						1889	-1.0015		1889	0.421558	0.105769	0.058049			1889	1889	0.40592	0.0713182	0.0599589			1889		-1.0885		ns
712	703	0.49013	5.881e-05	0.484336						703	-1.0478		0.430773	0.0719449	0.126387				-1.0701	703	0.47336	0.133171	0.0326835	Positive	0.0327	1			703	-0.97081		703	0.479834	0.0970129	0.0587923			703	703	0.464634	0.0674729	0.0678753			703		-1.0198		ns
3603	3553	0.145468	-0.0100935	0.234498						3553	-0.98493		0.282986	0.0766548	0.118483				-1.0725	3553	0.279547	0.0879191	0.0814062						3553	-1.0154		3553	0.244713	0.0960572	0.0600359			3553	3553	0.236188	0.0634299	0.0900212			3553		-1.0665		ns
3553	3503	0.293857	-0.0105907	0.229696						3503	-1.0198		0.432726	0.101219	0.0645103				-1.0068	3503	0.434457	0.0968692	0.0786264						3503	-1.0364		3503	0.402803	0.107441	0.0615581			3503	3503	0.387231	0.0715474	0.0622841			3503		-1.126		ns
2611	2577	0.221003	-0.00806773	0.298497						2577	-0.99943		0.363498	0.110134	0.060949				-1.0058	2577	0.372932	0.0817249	0.101799						2577	-1.0198		2577	0.332019	0.107491	0.0619435			2577	2577	0.31936	0.0721129	0.0678739			2577		-1.0835		ns
2110	2083	0.0809077	-0.00462567	0.35774						2083	-1.0198		0.197266	0.0984193	0.0649403				-0.97581	2083	0.212428	0.0623812	0.181465						2083	-1.0618		2083	0.169596	0.0986954	0.0619496			2083	2083	0.163682	0.0661335	0.0608429			2083		-1.0811		ns
1813	1788	0.0999707	-0.00567362	0.343138						1788	-0.98595		0.22309	0.100061	0.061652				-0.99213	1788	0.23751	0.0658611	0.169043						1788	-1.0872		1788	0.193886	0.100074	0.0620795			1788	1788	0.187019	0.0670278	0.0655067			1788		-1.13		ns
1245	1225	0.080866	-0.00555598	0.336467						1225	-1.0058		0.21072	0.0644046	0.143327				-1.0286	1225	0.198889	0.096438	0.0833422						1225	-1.0111		1225	0.169599	0.0985802	0.0621174			1225	1225	0.163667	0.0659096	0.0614501			1225		-1.0948		ns
3230	3185	0.0902937	-0.00962293	0.253111						3185	-1.0264		0.220052	0.0736842	0.110896				-1.0559	3185	0.215256	0.0879952	0.111527						3185	-1.0594		3185	0.181854	0.0986639	0.0625168			3185	3185	0.175374	0.0653611	0.0671783			3185		-1.0823		ns
603	594	0.280117	-0.0105941	0.228479						594	-1.0275		0.423611	0.103624	0.0630583				-1.0209	594	0.425418	0.0993797	0.0732411						594	-1.0058		594	0.392193	0.110756	0.0627895			594	594	0.376604	0.0739485	0.062073			594		-1.0677		ns
836	827	0.0997236	-0.010627	0.235084						827	-1.0005		0.229384	0.0831649	0.0924426				-1.0665	827	0.23118	0.080921	0.129512						827	-0.99943		827	0.193925	0.0994127	0.0629974			827	827	0.186936	0.0657419	0.0690942			827		-1.0835		ns
1961	1935	0.0997236	-0.010627	0.235084						1935	-1.0341		0.229384	0.0831649	0.0924426				-1.0524	1935	0.23118	0.080921	0.129512						1935	-1.0501		1935	0.193925	0.0994127	0.0629974			1935	1935	0.186936	0.0657419	0.0690942			1935		-1.1127		ns
2971	2933	0.0997236	-0.010627	0.235084						2933	-1.033		0.229384	0.0831649	0.0924426				-1.0264	2933	0.23118	0.080921	0.129512						2933	-1.0122		2933	0.193925	0.0994127	0.0629974			2933	2933	0.186936	0.0657419	0.0690942			2933		-1.1037		ns
3640	3590	0.0414522	0.00062932	0.480461						3590	-1.0187		0.132812	0.0893705	0.0752979				-1.0165	3590	0.149753	0.0478334	0.218772						3590	-1.0353		3590	0.111575	0.0883269	0.0646873			3590	3590	0.108112	0.0591214	0.0976547			3590		-1.0738		ns
398	392	0.0311405	-0.00681175	0.297779						392	-1.0036		0.122613	0.0789008	0.0992957				-0.96783	392	0.131823	0.0561025	0.172809						392	-1.0319		392	0.098505	0.0898483	0.0652971			392	392	0.0953023	0.0592615	0.0974298			392		-1.0948		ns
3155	3112	0.0311405	-0.00681175	0.297779						3112	-0.95318		0.122613	0.0789008	0.0992957				-1.01	3112	0.131823	0.0561025	0.172809						3112	-1.0122		3112	0.098505	0.0898483	0.0652971			3112	3112	0.0953023	0.0592615	0.0974298			3112		-1.1465		ns
2784	2749	0.282559	-0.00913419	0.258318						2749	-1.0547		0.421825	0.111203	0.0529991				-1.0111	2749	0.427784	0.0882216	0.0896884						2749	-1.0015		2749	0.392786	0.108622	0.0654088			2749	2749	0.377687	0.0729879	0.063912			2749		-1.0774		ns
3622	3572	0.434585	-0.0110666	0.215194						3572	-1.0068		0.52101	0.0933598	0.0899808				-1.0209	3572	0.524276	0.113716	0.0508711						3572	-1.023		3572	0.513707	0.106778	0.0657852			3572	3572	0.495471	0.0739027	0.0553541			3572		-1.0524		ns
2310	2280	0.0208311	-0.0106371	0.203193						2280	-1.009		0.112413	0.068482	0.129903				-1.0364	2280	0.11345	0.0672789	0.127882						2280	-1.01		2280	0.0852498	0.0933574	0.0665364			2280	2280	0.0823463	0.0613893	0.0835417			2280		-1.0677		ns
2995	2957	0.0513091	-0.00822061	0.277773						2957	-0.98903		0.150608	0.0775671	0.115822				-1.0398	2957	0.159585	0.0571985	0.175816						2957	-1.0922		2957	0.124534	0.0862552	0.0681657			2957	2957	0.120623	0.0566269	0.105116			2957		-1.0897		ns
1103	1086	0.454965	-0.00371034	0.384844						1086	-0.98595		0.523438	0.0818539	0.119247				-1.0582	1086	0.534158	0.132029	0.0366045	Positive	0.0366	1			1086	-0.9503		1086	0.5236	0.108085	0.068446			1086	1086	0.504274	0.0739019	0.0559628			1086		-1.0319		ns
1205	1186	0.12793	-0.00346234	0.384049						1186	-0.988		0.265625	0.0592363	0.177629				-1.0512	1186	0.249924	0.100193	0.0773681						1186	-1.0478		1186	0.221938	0.0933505	0.0698153			1186	1186	0.21468	0.0626989	0.0881954			1186		-1.1479		ns
193	192	0.471948	-0.00526692	0.358568						192	-1.023		0.402778	0.0776769	0.12294				-1.0443	192	0.43511	0.120478	0.0513865						192	-0.95705		192	0.450809	0.0918434	0.0700098			192	192	0.436508	0.0620918	0.0803479			192		-1.0058		ns
1538	1515	0.430972	-0.00897603	0.256582						1515	-0.99524		0.520692	0.113774	0.0572204				-1.0198	1515	0.518003	0.0857711	0.0866502						1515	-1.033		1515	0.508164	0.101396	0.0712865			1515	1515	0.490579	0.0691849	0.0650992			1515		-1.1088		ns
3464	3415	0.119286	0.00534863	0.415413						3415	-1.0079		0.232639	0.110134	0.0574908				-0.97782	3415	0.258885	0.0486372	0.235067						3415	-1.0606		3415	0.21026	0.0929815	0.0717602			3415	3415	0.20375	0.0639976	0.0819913			3415		-1.0738		ns
1327	1307	0.289425	-0.0103576	0.232999						1307	-0.99838		0.424289	0.0993797	0.0696396				-1.0026	1307	0.427784	0.0882216	0.0896884						1307	-1.0559		1307	0.39524	0.101916	0.0739086			1307	1307	0.380797	0.0678525	0.0753242			1307		-1.0571		ns
3362	3316	0.500041	-0.0159874	0.136502						3316	-1.0068		0.500014	-0.015873	0.0686407				-0.9718	3316	0.499999	-0.0106395	0.123988						3316	-1.0198		3316	0.500892	-0.0124025	0.074211			3316	3316	0.500453	-0.0132916	0.0632681			3316		-0.99006		ns
71	71	0.415753	-0.0105459	0.222516						71	-1.0165		0.508681	0.0938028	0.0783228				-1.0713	71	0.508842	0.0880945	0.0752494						71	-1.0341		71	0.49485	0.0938333	0.074259			71	71	0.477932	0.0617555	0.0824875			71		-1.091		ns
119	119	0.220888	-0.00909124	0.276039						119	-0.9748		0.363281	0.0767025	0.128245				-1.0209	119	0.357542	0.0973672	0.0736088						119	-1.0058		119	0.325498	0.0973019	0.0743032			119	119	0.314104	0.0645549	0.0854178			119		-1.075		ns
2083	2056	0.118591	-0.00636919	0.322346						2056	-1.0241		0.238715	0.092823	0.0803155				-0.99109	2056	0.252772	0.0610051	0.178281						2056	-1.033		2056	0.210373	0.0912612	0.0747454			2056	2056	0.203518	0.0606533	0.0931078			2056		-1.1327		ns
582	573	0.475077	-0.0105119	0.240668						573	-1.0058		0.424541	0.0905341	0.0857043				-1.0478	573	0.430327	0.099479	0.0743396						573	-1.0122		573	0.458075	0.0879501	0.0748848			573	573	0.44341	0.0577857	0.0995615			573		-1.0209		ns
474	468	0.436016	-0.010336	0.229982						468	-0.98493		0.355469	0.100829	0.0767482				-0.99943	468	0.367988	0.117544	0.0404044	Positive	0.0404	1			468	-1.0036		468	0.40039	0.0971786	0.0785692			468	468	0.386623	0.0650296	0.0796635			468		-1.0489		ns
1369	1349	0.407236	-0.00882509	0.256237						1349	-1.0122		0.5	0.095614	0.0721047				-1.0466	1349	0.500425	0.0718702	0.11025						1349	-1.0387		1349	0.484642	0.0868967	0.0800534			1349	1349	0.469403	0.057253	0.0971928			1349		-1.126		ns
2843	2807	0.424534	-0.00884149	0.258417						2807	-1.0015		0.513021	0.102538	0.0670153				-1.023	2807	0.511633	0.0782234	0.0983406						2807	-1.0297		2807	0.499973	0.0930256	0.0804771			2807	2807	0.483249	0.0616369	0.0845216			2807		-1.0642		ns
2686	2652	0.42174	-0.00231075	0.405848						2652	-1.0176		0.509549	0.113422	0.0512901				-1.0536	2652	0.507389	0.0620596	0.145684						2652	-1.0653		2652	0.495051	0.0907433	0.0807442			2652	2652	0.479765	0.0617715	0.083052			2652		-1.0713		ns
1099	1082	0.487982	-0.00878544	0.275589						1082	-1.0275		0.445312	0.0783626	0.107315				-1.0738	1082	0.461923	0.102936	0.0654843						1082	-1.0187		1082	0.479798	0.0851975	0.0818357			1082	1082	0.465035	0.0561562	0.103822			1082		-1.0432		ns
2861	2824	0.499095	-0.0107527	0.230044						2824	-0.9942		0.509378	0.103796	0.0629392				-1.0701	2824	0.508815	0.103796	0.0525619						2824	-1.0252		2824	0.524937	0.100334	0.0824288			2824	2824	0.505975	0.066618	0.0731431			2824		-1.0689		ns
3210	3165	0.357007	-0.00438982	0.36675						3165	-0.99213		0.463542	0.103962	0.0640414				-1.0319	3165	0.469997	0.060728	0.146889						3165	-1.0297		3165	0.443875	0.087215	0.0825556			3165	3165	0.43038	0.058595	0.093002			3165		-1.1114		ns
1811	1786	0.478109	-0.00949474	0.262479						1786	-1.0005		0.441406	0.0990219	0.068486				-1.033	1786	0.425988	0.080019	0.103788						1786	-1.0398		1786	0.462633	0.0835286	0.0836065			1786	1786	0.448545	0.0547429	0.113666			1786		-1.0489		ns
3204	3159	0.498213	-0.00979612	0.250294						3159	-1.01		0.517361	0.111551	0.0576686				-1.0143	3159	0.508418	0.0941605	0.0649921						3159	-1.063		3159	0.527072	0.0999762	0.0837188			3159	3159	0.508116	0.0663985	0.0738241			3159		-1.0618		ns
3462	3413	0.477841	-0.0106291	0.238385						3413	-0.9942		0.434896	0.0903246	0.0843942				-1.0689	3413	0.432612	0.0886118	0.0901942						3413	-1.0297		3413	0.462677	0.0832266	0.0843034			3413	3413	0.448456	0.0541534	0.116371			3413		-1.063		ns
1821	1795	0.433323	-0.00509459	0.343652						1795	-1.0241		0.517361	0.111551	0.0576686				-1.0466	1795	0.513544	0.0690589	0.126161						1795	-1.0653		1795	0.504581	0.0927925	0.0854809			1795	1795	0.488276	0.0624975	0.082985			1795		-1.096		ns
2967	2929	0.0208311	-0.0106371	0.203193						2929	-0.99316		0.102214	0.0581294	0.166354				-1.0432	2929	0.103168	0.0570214	0.163726						2929	-1.0375		2929	0.077799	0.079382	0.0861528			2929	2929	0.0755053	0.0514159	0.118651			2929		-1.126		ns
2425	2393	0.276143	-0.00702144	0.303566						2393	-1.023		0.413476	0.07168	0.13507				-1.0725	2393	0.406011	0.105113	0.0618715						2393	-0.99316		2393	0.378393	0.0964476	0.0869151			2393	2393	0.365537	0.0646699	0.0895789			2393		-1.0774		ns
2306	2276	0.484947	0.0291392	0.0973554						2276	-0.93611		0.509759	0.0383264	0.296621				-1.0725	2276	0.541648	0.152215	0.0229107	Positive	0.0229	1			2276	-0.87099		2276	0.524498	0.0972849	0.0884692			2276	2276	0.51236	0.0759005	0.0521484			2276		-0.94458		ns
2307	2277	0.484947	0.0291392	0.0973554						2277	-0.93798		0.509759	0.0383264	0.296621				-1.0725	2277	0.541648	0.152215	0.0229107	Positive	0.0229	1			2277	-0.87936		2277	0.524498	0.0972849	0.0884692			2277	2277	0.51236	0.0759005	0.0521484			2277		-0.96192		ns
3006	2968	0.0414522	0.00062932	0.480461						2968	-1.0353		0.122613	0.0789008	0.0992957				-0.99629	2968	0.139919	0.0387204	0.267925						2968	-1.0618		2968	0.104201	0.0753773	0.088791			2968	2968	0.101419	0.0500101	0.140192			2968		-1.0489		ns
1409	1389	0.500612	-0.00988251	0.247184						1389	-0.99109		0.500283	-0.0109512	0.114537				-0.97681	1389	0.499539	-0.010599	0.124797						1389	-1.022		1389	0.500007	-0.0107577	0.0889104			1389	1389	0.500136	-0.0104971	0.0868235			1389		-0.99524		ns
1666	1643	0.422545	-0.010482	0.224668						1643	-1.0111		0.419991	-0.0105968	0.118286				-0.99838	1643	0.424176	-0.0105411	0.120598						1643	-1.033		1643	0.422217	-0.0105688	0.0890917			1643	1643	0.422229	-0.0105402	0.0886612			1643		-0.97782		ns
2983	2945	0.415753	-0.0105459	0.222516						2945	-1.0701		0.413194	-0.0105263	0.119415				-0.98595	2945	0.415753	-0.0105459	0.117847						2945	-0.98903		2945	0.414896	-0.0105359	0.0893078			2945	2945	0.414894	-0.0105391	0.0875353			2945		-0.97581		ns
754	745	0.411366	-0.0105912	0.221108						745	-1.0154		0.413194	-0.0105263	0.119415				-0.98085	745	0.411366	-0.0105912	0.116743						745	-0.98697		745	0.411985	-0.0105585	0.0895798			745	745	0.41198	-0.0105693	0.0867755			745		-1.0122		ns
755	746	0.411366	-0.0105912	0.221108						746	-1.0398		0.413194	-0.0105263	0.119415				-1.0154	746	0.411366	-0.0105912	0.116743						746	-1.0176		746	0.411985	-0.0105585	0.0895798			746	746	0.41198	-0.0105693	0.0867755			746		-1.0005		ns
2709	2675	0.0311405	-0.00681175	0.297779						2675	-0.99733		0.112413	0.068482	0.129903				-1.009	2675	0.121765	0.0463833	0.217333						2675	-1.0582		2675	0.0910925	0.0763918	0.0897962			2675	2675	0.0885351	0.0497131	0.137469			2675		-1.0774		ns
2906	2869	0.0311312	-0.00726535	0.286333						2869	-0.99838		0.12066	0.0476335	0.225482				-1.0455	2869	0.11345	0.0672789	0.127882						2869	-1.0387		2869	0.091092	0.0763519	0.0898745			2869	2869	0.0885312	0.0496351	0.137887			2869		-1.1088		ns
3895	3843	0.0311312	-0.00726535	0.286333						3843	-0.91775		0.12066	0.0476335	0.225482				-1.0165	3843	0.11345	0.0672789	0.127882						3843	-1.0133		3843	0.091092	0.0763519	0.0898745			3843	3843	0.0885312	0.0496351	0.137887			3843		-1.0897		ns
3001	2963	0.136511	-0.0106217	0.226049						2963	-0.99943		0.259766	0.0722068	0.131005				-1.0466	2963	0.261699	0.0697496	0.140755						2963	-1.0421		2963	0.226459	0.083328	0.0900037			2963	2963	0.219491	0.0542256	0.120766			2963		-1.0835		ns
1944	1918	0.482333	-0.011299	0.223922						1918	-1.022		0.451312	0.0984156	0.0697849				-1.0364	1918	0.434895	0.0783636	0.109026						1918	-1.0559		1918	0.469902	0.0812041	0.090153			1918	1918	0.457109	0.0554907	0.110018			1918		-1.0319		ns
2737	2703	0.415843	-0.0101036	0.231265						2703	-1.0341		0.417535	-0.0102637	0.122017				-0.97081	2703	0.411366	-0.0105912	0.116743						2703	-0.96882		2703	0.41488	-0.0104251	0.0903345			2703	2703	0.414924	-0.0103183	0.0896297			2703		-0.99943		ns
3004	2966	0.424261	-0.0101298	0.231899						2966	-1.0187		0.425781	-0.0102688	0.12248				-1.0275	2966	0.420008	-0.0105968	0.118529						2966	-0.98187		2966	0.423317	-0.0104305	0.0903702			2966	2966	0.423359	-0.0103306	0.0906781			2966		-0.98289		ns
1000	987	0.415753	-0.0105459	0.222516						987	-0.98697		0.417535	-0.0102637	0.122017				-1.0047	987	0.420008	-0.0105968	0.118529						987	-1.009		987	0.417781	-0.0104285	0.0903842			987	987	0.417765	-0.0104675	0.0888155			987		-0.99109		ns
3256	3211	0.352565	0.00297917	0.460144						3211	-0.9738		0.465061	0.0498318	0.215454				-1.0559	3211	0.455943	0.112388	0.0579611						3211	-1.0133		3211	0.436827	0.0854138	0.0905722			3211	3211	0.424658	0.0592053	0.0913973			3211		-1.0897		ns
3363	3317	0.312842	-0.00873919	0.27866						3317	-1.01		0.231367	0.109543	0.0573796				-0.99213	3317	0.206321	0.0842597	0.112692						3317	-1.0165		3317	0.257598	0.080984	0.0907685			3317	3317	0.250177	0.0537222	0.132202			3317		-1.0198		ns
29	29	0.300658	-0.00994188	0.247045						29	-0.99524		0.298177	-0.0101586	0.126549				-0.97581	29	0.307155	-0.0105871	0.118814						29	-0.96981		29	0.301941	-0.0103725	0.0913649			29	29	0.301984	-0.010231	0.09176			29		-0.98903		ns
1711	1688	0.12793	-0.00346234	0.384049						1688	-1.0353		0.256944	0.0509246	0.218249				-1.0618	1688	0.240553	0.0904759	0.104786						1688	-0.99524		1688	0.214908	0.0825337	0.0913795			1688	1688	0.208651	0.0550205	0.115557			1688		-1.1037		ns
1118	1100	0.0412189	-0.0106347	0.223677						1100	-0.99213		0.130642	0.0574576	0.176252				-1.009	1100	0.131823	0.0561025	0.172809						1100	-1.0848		1100	0.104238	0.0742264	0.0914508			1100	1100	0.10134	0.0477607	0.152791			1100		-1.096		ns
1676	1653	0.439691	-0.010531	0.226936						1653	-0.98903		0.440972	-0.0102777	0.124666				-1.0068	1653	0.443274	-0.0106108	0.128956						1653	-1.0068		1653	0.441324	-0.0104425	0.0918529			1653	1653	0.441312	-0.0104719	0.086397			1653		-0.94648		ns
1677	1654	0.439691	-0.010531	0.226936						1654	-1.0286		0.440972	-0.0102777	0.124666				-0.9748	1654	0.443274	-0.0106108	0.128956						1654	-0.96882		1654	0.441324	-0.0104425	0.0918529			1654	1654	0.441312	-0.0104719	0.086397			1654		-0.96192		ns
2955	2917	0.119165	0.00346408	0.454864						2917	-1.023		0.248264	0.042915	0.26901				-1.0398	2917	0.224853	0.0978448	0.097742						2917	-0.99109		2917	0.203205	0.0817946	0.0921256			2917	2917	0.197604	0.0557681	0.109679			2917		-1.091		ns
19	19	0.428207	-0.0106019	0.222934						19	-0.9408		0.511719	0.0839695	0.10191				-1.0501	19	0.512339	0.0872259	0.0788156						19	-0.99006		19	0.500369	0.0878218	0.0922865			19	19	0.484239	0.0574377	0.0995703			19		-1.1101		ns
1893	1867	0.498676	-0.0103906	0.237676						1867	-0.98187		0.498698	-0.0103064	0.122534				-1.01	1867	0.498005	-0.0106386	0.125517						1867	-1.0286		1867	0.498448	-0.0104707	0.0923766			1867	1867	0.498461	-0.0104442	0.0876544			1867		-0.99838		ns
1708	1685	0.499113	-0.0106391	0.232343						1685	-0.9738		0.498698	-0.0103064	0.122534				-0.99316	1685	0.498664	-0.0104379	0.127345						1685	-1.0111		1685	0.498869	-0.0103716	0.0931013			1685	1685	0.498825	-0.0104601	0.0874277			1685		-0.99213		ns
1201	1182	0.499344	-0.00970408	0.251617						1182	-1.0058		0.499566	-0.0103068	0.122046				-0.99733	1182	0.498676	-0.0103906	0.127892						1182	-0.96192		1182	0.499091	-0.0103483	0.0932074			1182	1182	0.499196	-0.010135	0.0904318			1182		-0.96882		ns
3888	3836	0.416106	-0.00883454	0.257221						3836	-0.97681		0.408854	-0.0102581	0.122439				-1.0187	3836	0.420142	-0.00995701	0.125559						3836	-1.022		3836	0.414838	-0.0101068	0.0933239			3836	3836	0.415012	-0.00968427	0.0958272			3836		-1.0143		ns
1663	1640	0.453434	-0.0105203	0.230801						1640	-1.0165		0.389323	0.0911459	0.0967365				-1.0432	1640	0.393429	0.0975606	0.0699042						1640	-0.9942		1640	0.425464	0.0859247	0.0935688			1640	1640	0.412026	0.0561137	0.106607			1640		-1.0594		ns
864	855	0.25907	-0.00750002	0.295973						855	-1.0421		0.395833	0.0695291	0.148202				-1.0973	855	0.388074	0.0992833	0.0667355						855	-1.0122		855	0.359745	0.0925889	0.0940705			855	855	0.34785	0.0615574	0.102883			855		-1.1465		ns
1903	1877	0.0997236	-0.010627	0.235084						1877	-0.98903		0.0987413	-0.0105263	0.135973				-0.98697	1877	0.0997236	-0.010627	0.143417						1877	-0.96783		1877	0.0993956	-0.0105761	0.0942434			1877	1877	0.0993939	-0.010593	0.0920492			1877		-0.97782		ns
2542	2509	0.0997236	-0.010627	0.235084						2509	-0.9503		0.0987413	-0.0105263	0.135973				-1.0015	2509	0.0997236	-0.010627	0.143417						2509	-1.0387		2509	0.0993956	-0.0105761	0.0942434			2509	2509	0.0993939	-0.010593	0.0920492			2509		-1.022		ns
1203	1184	0.0618074	-0.0107274	0.22749						1184	-1.0398		0.0605469	-0.0105263	0.141951				-0.9718	1184	0.0618074	-0.0107274	0.143759						1184	-1.0133		1184	0.0613865	-0.0106246	0.0943018			1184	1184	0.0613845	-0.0106583	0.0984919			1184		-0.99006		ns
1232	1212	0.456569	-0.0106182	0.230506						1212	-1.0387		0.457465	-0.0105263	0.122924				-1.0264	1212	0.456569	-0.0106182	0.132735						1212	-1.0143		1212	0.456877	-0.0105718	0.0944107			1212	1212	0.45687	-0.0105871	0.0852444			1212		-1.0026		ns
1568	1545	0.0512952	-0.00867975	0.268175						1545	-1.0176		0.148438	0.0493075	0.221541				-1.0122	1545	0.141879	0.0659907	0.136851						1545	-1.0036		1545	0.117199	0.0736023	0.094508			1545	1545	0.113998	0.0475936	0.153171			1545		-1.0948		ns
1946	1920	0.496694	-0.00965991	0.253748						1920	-1.0308		0.497396	-0.0103059	0.123266				-1.0187	1920	0.495578	-0.0103686	0.130501						1920	-1.0122		1920	0.496449	-0.0103369	0.0945651			1920	1920	0.496559	-0.0101128	0.0911124			1920		-0.98085		ns
2070	2043	0.392754	-0.0105783	0.219981						2043	-0.99109		0.309028	0.104435	0.062067				-1.0133	2043	0.303728	0.100342	0.0605104						2043	-1.0036		2043	0.346462	0.0893611	0.0946459			2043	2043	0.335124	0.0585497	0.117199			2043		-0.99733		ns
3523	3473	0.499995	-0.00976219	0.250043						3473	-1.0387		0.5	-0.00964912	0.129282				-0.99943	3473	0.499999	-0.0106395	0.123988						3473	-1.0187		3473	0.499937	-0.010139	0.0947419			3473	3473	0.499999	-0.0100143	0.0914355			3473		-1.0005		ns
1937	1911	0.493365	-0.0103568	0.240194						1911	-1.0297		0.494575	-0.0105263	0.122139				-0.97081	1911	0.493365	-0.0103568	0.132093						1911	-0.97681		1911	0.493757	-0.0104426	0.0947516			1911	1911	0.493771	-0.0104143	0.0885351			1911		-1.0079		ns
2429	2397	0.273173	-0.00991821	0.241976						2397	-1.0026		0.270833	-0.0101215	0.128266				-0.988	2397	0.280117	-0.0105941	0.120295						2397	-1.0058		2397	0.274655	-0.0103577	0.0950988			2397	2397	0.274694	-0.0102136	0.0909221			2397		-0.97883		ns
2866	2829	0.397579	-0.0105551	0.221116						2829	-0.95899		0.39974	-0.010252	0.121749				-1.0512	2829	0.402282	-0.0105851	0.116014						2829	-0.95802		2829	0.399885	-0.0104167	0.0952733			2829	2829	0.399867	-0.0104626	0.0862892			2829		-0.96684		ns
3687	3637	0.500449	-0.00869553	0.272653						3637	-0.97782		0.5	-0.00972448	0.128412				-0.99733	3637	0.500001	-0.0104107	0.126648						3637	-1.0026		3637	0.499923	-0.0100675	0.095434			3637	3637	0.500146	-0.00961638	0.0953018			3637		-1.0111		ns
2442	2410	0.459703	-0.0102377	0.240215						2410	-1.0058		0.460503	-0.0102882	0.125612				-0.98697	2410	0.456569	-0.0106182	0.132735						2410	-0.99109		2410	0.458899	-0.0104511	0.0960637			2410	2410	0.458931	-0.0103802	0.0874516			2410		-0.988		ns
3081	3041	0.498664	-0.0104379	0.236709						3041	-1.0286		0.499349	-0.00964798	0.12969				-1.0241	3041	0.49956	-0.0104009	0.127094						3041	-1.0015		3041	0.499261	-0.0100203	0.096253			3041	3041	0.499192	-0.0101585	0.090207			3041		-0.97984		ns
690	681	0.33242	-0.0105798	0.240614						681	-1.0154		0.329861	-0.0105263	0.122736				-1.0375	681	0.33242	-0.0105798	0.123743						681	-1.0264		681	0.331564	-0.0105527	0.0963249			681	681	0.331561	-0.0105616	0.0884169			681		-0.97782		ns
2139	2111	0.155048	-3.415e-05	0.456565						2111	-0.99524		0.28559	0.0447608	0.249263				-1.0848	2111	0.264957	0.0936251	0.0787058						2111	-1.0198		2111	0.24193	0.0788854	0.0963793			2111	2111	0.235375	0.0532341	0.129099			2111		-1.0973		ns
2377	2345	0.415753	-0.0105459	0.222516						2345	-0.95802		0.421875	-0.00948668	0.130904				-0.99524	2345	0.424261	-0.0101298	0.12517						2345	-0.99006		2345	0.420738	-0.0098013	0.0963815			2345	2345	0.420635	-0.010048	0.0933143			2345		-1.0409		ns
800	791	0.479258	-0.00216272	0.435037						791	-0.97581		0.534569	0.120415	0.0585855				-0.98595	791	0.518512	0.0669112	0.138062						791	-1.0512		791	0.52759	0.0938505	0.0966784			791	791	0.510984	0.064401	0.0798221			791		-1.0209		ns
2380	2348	0.372479	-0.00996764	0.235006						2348	-0.89475		0.472873	0.0822251	0.0992574				-1.0478	2348	0.475107	0.0682647	0.119755						2348	-1.0642		2348	0.453584	0.0791642	0.0966893			2348	2348	0.440325	0.0514375	0.127312			2348		-1.0571		ns
1954	1928	0.4026	-0.00898029	0.252575						1928	-1.022		0.408854	-0.0102581	0.122439				-1.0122	1928	0.397678	-0.0100452	0.121203						1928	-0.98187		1928	0.402909	-0.0101546	0.0967032			1928	1928	0.403064	-0.00976667	0.0934356			1928		-0.98493		ns
1875	1849	0.383457	-0.00702891	0.293088						1849	-0.99213		0.478299	0.0905722	0.0813485				-1.0353	1849	0.481884	0.0586294	0.151152						1849	-1.0665		1849	0.461024	0.0782346	0.0968443			1849	1849	0.448058	0.0515618	0.12906			1849		-1.1024		ns
2024	1997	0.287424	-0.00789745	0.284168						1997	-1.0005		0.298177	-0.0101586	0.126549				-0.96094	1997	0.280262	-0.00953402	0.132548						1997	-1.023		1997	0.288469	-0.00985891	0.0970028			1997	1997	0.288653	-0.00921389	0.101784			1997		-0.97984		ns
793	784	0.196704	-0.0097905	0.255998						784	-1.0264		0.318576	0.077585	0.123466				-1.0677	784	0.325447	0.0628256	0.160982						784	-1.0677		784	0.288883	0.0794598	0.0971307			784	784	0.280413	0.051656	0.131922			784		-1.1024		ns
3658	3608	0.456726	-0.00992635	0.244825						3608	-1.0512		0.451172	-0.0105263	0.123634				-1.0165	3608	0.456726	-0.00992635	0.141224						3608	-0.98085		3608	0.454816	-0.010228	0.0974331			3608	3608	0.454861	-0.0101272	0.0895343			3608		-0.96981		ns
1766	1741	0.343417	-0.0105031	0.238037						1741	-0.99733		0.346593	-0.010798	0.120761				-1.023	1741	0.338466	-0.0105326	0.124746						1741	-0.99316		1741	0.342822	-0.0106604	0.0975112			1741	1741	0.34284	-0.0106096	0.0889205			1741		-0.93332		ns
1645	1622	0.497808	-0.00851379	0.27812						1622	-1.0111		0.498264	-0.00964607	0.130337				-1.0143	1622	0.495578	-0.0103686	0.130501						1622	-1.0079		1622	0.496977	-0.0100027	0.0975637			1622	1622	0.49722	-0.0095093	0.0969642			1622		-1.0036		ns
639	630	0.416106	-0.00883454	0.257221						630	-0.95318		0.404297	-0.0105263	0.119188				-0.99733	630	0.416106	-0.00883454	0.136983						630	-0.98697		630	0.412024	-0.00968053	0.0979196			630	630	0.412141	-0.00939495	0.0982174			630		-0.96487		ns
1064	1049	0.462714	-0.00991809	0.248935						1049	-1.0165		0.460503	-0.0102882	0.125612				-1.023	1049	0.465404	-0.0105088	0.137457						1049	-1.0068		1049	0.462793	-0.0103976	0.0981283			1049	1049	0.462865	-0.010239	0.0903513			1049		-1.01		ns
3112	3070	0.236237	-0.010604	0.240454						3070	-1.009		0.143012	0.0998802	0.0605498				-0.93239	3070	0.144701	0.10359	0.050487						3070	-0.92869		3070	0.17985	0.0792437	0.0981766			3070	3070	0.174558	0.0513323	0.121516			3070		-0.95511		ns
693	684	0.496042	-0.0084769	0.279634						684	-0.97883		0.496745	-0.00964337	0.131261				-0.98595	684	0.493365	-0.0103568	0.132093						684	-1.0047		684	0.495141	-0.00999539	0.0984542			684	684	0.495388	-0.00949206	0.097368			684		-0.98903		ns
2809	2773	0.420719	-0.00718917	0.293316						2773	-0.99943		0.504557	0.0946553	0.0748382				-1.033	2773	0.504106	0.0627027	0.141615						2773	-1.0547		2773	0.490945	0.0812946	0.0986262			2773	2773	0.476638	0.0537198	0.111713			2773		-1.0774		ns
128	128	0.44737	-0.00786934	0.284713						128	-1.0058		0.451389	-0.00955466	0.134766				-0.9839	128	0.439767	-0.0101771	0.132158						128	-0.96585		128	0.445901	-0.0098597	0.0986638			128	128	0.446193	-0.00919884	0.0983604			128		-1.0187		ns
3465	3416	0.109156	-0.00936197	0.261258						3416	-0.99629		0.220052	0.0736842	0.110896				-1.0275	3416	0.228357	0.0570453	0.206719						3416	-1.0512		3416	0.191527	0.0782288	0.0986657			3416	3416	0.185999	0.05083	0.126992			3416		-1.0897		ns
1886	1860	0.420142	-0.00995701	0.234799						1860	-0.988		0.408854	-0.0102581	0.122439				-0.9839	1860	0.416106	-0.00883454	0.136983						1860	-1.0111		1860	0.415066	-0.00955366	0.0986689			1860	1860	0.415012	-0.00968427	0.0958272			1860		-0.96192		ns
3200	3155	0.499778	-0.0106394	0.23199						3155	-1.0375		0.500217	-0.0096495	0.129146				-0.9748	3155	0.500221	-0.00974383	0.134406						3155	-0.99524		3155	0.500228	-0.00969618	0.0988607			3155	3155	0.500073	-0.0100082	0.0914798			3155		-1.0198		ns
478	472	0.0902937	-0.00962293	0.253111						472	-1.023		0.0987413	-0.0105263	0.135973				-0.97883	472	0.0902937	-0.00962293	0.159165						472	-0.9839		472	0.0931154	-0.0100946	0.0989993			472	472	0.0931288	-0.00994881	0.0987776			472		-0.98595		ns
30	30	0.367107	-0.00993847	0.238245						30	-0.99524		0.286458	0.100096	0.0634749				-1.0421	30	0.271666	0.0859464	0.0890282						30	-1.0252		30	0.317795	0.0806481	0.0990141			30	30	0.308378	0.0525743	0.128242			30		-1.0421		ns
3607	3557	0.228944	-0.00697503	0.321615						3557	-1.0264		0.359809	0.0580408	0.190618				-1.0398	3557	0.349522	0.0883844	0.0941603						3557	-1.0364		3557	0.322359	0.0812049	0.0991976			3557	3557	0.312938	0.0535429	0.127841			3557		-1.0948		ns
3344	3298	0.435962	-0.0106066	0.224565						3298	-1.0058		0.514757	0.0834117	0.106319				-1.0738	3298	0.515393	0.0864527	0.0830339						3298	-1.0286		3298	0.504964	0.0868287	0.0993038			3298	3298	0.488849	0.0567273	0.103491			3298		-1.0725		ns
735	726	0.50001	-0.00858074	0.275418						726	-0.99838		0.5	0.105482	0.0585755				-1.0058	726	0.48412	0.0793911	0.0898283						726	-1.0665		726	0.511146	0.0889417	0.09943			726	726	0.494813	0.0588694	0.0966863			726		-1.1062		ns
1194	1175	0.397579	-0.0105551	0.221116						1175	-0.99109		0.390191	-0.0102453	0.121768				-0.99943	1175	0.392874	-0.00996612	0.121297						1175	-0.99109		1175	0.393594	-0.010109	0.099437			1175	1175	0.393536	-0.0102563	0.0877541			1175		-0.9839		ns
1171	1152	0.377632	-0.0105638	0.222042						1152	-1.0198		0.380208	-0.0102379	0.124179				-0.9942	1152	0.382782	-0.0105709	0.115212						1152	-1.033		1152	0.380228	-0.0104024	0.0994676			1152	1152	0.380208	-0.010456	0.0853547			1152		-0.98187		ns
1362	1342	0.468092	-0.0106242	0.236386						1342	-0.98595		0.466146	-0.0102911	0.126559				-0.99316	1342	0.465404	-0.0105088	0.137457						1342	-0.99733		1342	0.46658	-0.0103991	0.0996648			1342	1342	0.466546	-0.0104736	0.0891156			1342		-0.98697		ns
2633	2599	0.0915773	0.0187882	0.191857						2599	-0.988		0.215278	0.03073	0.352721				-1.0466	2599	0.182079	0.10668	0.0554698						2599	-0.95608		2599	0.167203	0.0794612	0.0997795			2599	2599	0.163151	0.0566032	0.0931865			2599		-1.0725		ns
2357	2325	0.500439	-0.00863924	0.273887						2325	-0.99524		0.500434	-0.00855434	0.141988				-1.0308	2325	0.499778	-0.0106394	0.124153						2325	-1.0079		2325	0.500064	-0.0095851	0.10005			2325	2325	0.500219	-0.00927196	0.0987438			2325		-1.0264		ns
521	515	0.0903168	-0.0091532	0.262981						515	-1.0079		0.0894097	-0.00929995	0.152176				-0.99316	515	0.0997236	-0.010627	0.143417						515	-0.97581		515	0.0931133	-0.00998068	0.100101			515	515	0.0931372	-0.00972181	0.101118			515		-0.96487		ns
1581	1558	0.500439	-0.00863924	0.273887						1558	-1.0068		0.499132	-0.0105263	0.11984				-0.97782	1558	0.500439	-0.00863924	0.147897						1558	-0.99629		1558	0.499842	-0.00959158	0.100115			1558	1558	0.499998	-0.00927601	0.0987509			1558		-1.0005		ns
278	275	0.420142	-0.00995701	0.234799						275	-1.0466		0.50434	0.0853519	0.0930193				-1.0618	275	0.504369	0.0710455	0.114034						275	-1.0524		275	0.491039	0.0806839	0.100231			275	275	0.476446	0.0525276	0.11692			275		-1.1341		ns
298	292	0.382782	-0.0105709	0.220547						293	-1.0478		0.390191	-0.0102453	0.121768				-1.0308	293	0.387931	-0.0100124	0.120667						292	-0.97883		292	0.387035	-0.0101282	0.100234			292	292	0.386979	-0.0102749	0.0874782			292		-0.95705		ns
1631	1608	0.462552	-0.0106213	0.234214						1608	-1.0187		0.466146	-0.0102911	0.126559				-0.95608	1608	0.465461	-0.0102555	0.140633						1608	-0.99213		1608	0.464778	-0.0102729	0.100265			1608	1608	0.464725	-0.0103882	0.0894822			1608		-1.009		ns
1671	1648	0.44737	-0.00786934	0.284713						1648	-1.0241		0.454427	-0.010285	0.12596				-1.0026	1648	0.44357	-0.00926056	0.145383						1648	-1.0111		1648	0.448194	-0.00978356	0.100286			1648	1648	0.448475	-0.00915259	0.0989666			1648		-1.0275		ns
1918	1892	0.332547	-0.00979978	0.256894						1892	-1.0176		0.341797	-0.0105263	0.124264				-1.0026	1892	0.332547	-0.00979978	0.132929						1892	-0.98187		1892	0.335611	-0.0101707	0.100897			1892	1892	0.335651	-0.0100505	0.0937509			1892		-0.96487		ns
3479	3429	0.499131	-0.00854837	0.276642						3429	-0.99524		0.499783	-0.0105263	0.119472				-0.9728	3429	0.499131	-0.00854837	0.15018						3429	-0.97782		3429	0.499184	-0.00954792	0.100924			3429	3429	0.499347	-0.00921762	0.0994827			3429		-1.0047		ns
959	947	0.127552	-0.00950458	0.251442						947	-1.033		0.126302	-0.00965817	0.147336				-0.9629	947	0.136511	-0.0106217	0.140696						947	-0.92319		947	0.130082	-0.0101471	0.100939			947	947	0.130109	-0.0099419	0.101237			947		-1.0187		ns
631	622	0.428927	-0.0072155	0.294215						622	-0.99629		0.426215	-0.00821096	0.146702				-0.99006	622	0.439691	-0.010531	0.128005						622	-0.99943		622	0.431291	-0.00937142	0.100969			622	622	0.431593	-0.00866543	0.106781			622		-0.9738		ns
3119	3077	0.313736	-0.00995023	0.252937						3077	-1.0286		0.298177	-0.0101586	0.126549				-0.99213	3077	0.307462	-0.00857779	0.142797						3077	-0.9748		3077	0.306485	-0.00937834	0.101115			3077	3077	0.306429	-0.00956203	0.0986766			3077		-0.99316		ns
1109	1092	0.407236	-0.00882509	0.256237						1092	-1.0275		0.409288	-0.0081152	0.14786				-1.0005	1092	0.420008	-0.0105968	0.118529						1092	-0.99524		1092	0.412101	-0.00935079	0.101146			1092	1092	0.412169	-0.00918412	0.10037			1092		-0.96981		ns
2111	2084	0.301185	-0.00641992	0.324698						2084	-0.99524		0.284722	-0.0101412	0.129662				-0.99943	2084	0.307462	-0.00857779	0.142797						2084	-1.0005		2084	0.297453	-0.00934177	0.101244			2084	2084	0.297743	-0.00835938	0.110474			2084		-0.988		ns
541	534	0.38311	-0.00883524	0.255061						534	-0.99733		0.390191	-0.0102453	0.121768				-1.0241	534	0.37774	-0.009977	0.122764						534	-0.99838		534	0.383542	-0.0101151	0.101271			534	534	0.383702	-0.00969253	0.0928962			534		-0.99109		ns
3071	3031	0.499095	-0.0107527	0.230044						3031	-1.0079		0.508923	0.0941605	0.0778408				-1.01	3031	0.508418	0.0941605	0.0649921						3031	-0.988		3031	0.523027	0.0912773	0.101322			3031	3031	0.505674	0.0600934	0.0938712			3031		-1.0713		ns
3203	3158	0.499095	-0.0107527	0.230044						3158	-1.0058		0.508923	0.0941605	0.0778408				-1.0252	3158	0.508418	0.0941605	0.0649921						3158	-0.99213		3158	0.523027	0.0912773	0.101322			3158	3158	0.505674	0.0600934	0.0938712			3158		-1.0241		ns
3131	3088	0.387827	-0.0105595	0.219792						3088	-1.0187		0.380208	-0.0102379	0.124179				-0.9718	3088	0.382898	-0.00996738	0.121649						3088	-1.0068		3088	0.383689	-0.0101061	0.101325			3088	3088	0.383632	-0.0102558	0.0874707			3088		-0.97681		ns
630	621	0.468258	-0.00990914	0.251396						621	-1.0512		0.463325	-0.0105263	0.123378				-0.9942	621	0.468258	-0.00990914	0.145706						621	-1.033		621	0.466554	-0.0102197	0.101466			621	621	0.466601	-0.0101161	0.0925998			621		-0.9738		ns
2395	2363	0.344387	-0.0105759	0.236203						2363	-1.0036		0.347656	-0.0102109	0.127572				-0.96783	2363	0.35021	-0.0105437	0.123893						2363	-0.9839		2363	0.347442	-0.0103751	0.101479			2363	2363	0.347419	-0.0104417	0.0899764			2363		-1.0005		ns
3545	3495	0.468092	-0.0106242	0.236386						3495	-1.0319		0.471354	-0.0102937	0.127484				-0.95899	3495	0.470777	-0.0102724	0.141495						3495	-1.0308		3495	0.470131	-0.0102826	0.101734			3495	3495	0.470079	-0.0103957	0.0902852			3495		-0.99838		ns
2461	2429	0.397678	-0.0100452	0.231087						2429	-1.01		0.408854	-0.0102581	0.122439				-1.0308	2429	0.4026	-0.00898029	0.133648						2429	-1.0133		2429	0.40312	-0.0096251	0.101857			2429	2429	0.403064	-0.00976667	0.0934356			2429		-0.9748		ns
1162	1143	0.487574	-0.0104766	0.239466						1143	-0.99316		0.484375	-0.0102999	0.126888				-1.0005	1143	0.486003	-0.00986635	0.142746						1143	-0.96882		1143	0.48604	-0.0100859	0.102024			1143	1143	0.485978	-0.010215	0.0914811			1143		-0.96882		ns
1618	1595	0.44737	-0.00786934	0.284713						1595	-1.0308		0.448351	-0.00832527	0.149589				-1.0026	1595	0.435962	-0.0106066	0.125282						1595	-1.0176		1595	0.443679	-0.00944243	0.102078			1595	1595	0.443911	-0.00891503	0.101321			1595		-0.93611		ns
202	200	0.314268	-0.00654487	0.328933						200	-0.97681		0.304905	-0.00908784	0.138355				-0.97984	200	0.326371	-0.00995668	0.130572						200	-1.0036		200	0.314838	-0.00952822	0.102118			200	200	0.315145	-0.00854527	0.109339			200		-0.98289		ns
3530	3480	0.478109	-0.00949474	0.262479						3480	-1.0079		0.480469	-0.0102981	0.127269				-0.98697	3480	0.47565	-0.0102884	0.141458						3480	-1.0068		3480	0.477959	-0.0102935	0.102153			3480	3480	0.478084	-0.0100292	0.0941485			3480		-0.98187		ns
3611	3561	0.0710345	-0.00882173	0.263587						3561	-1.0036		0.0605469	-0.0105263	0.141951				-1.0176	3561	0.0710345	-0.00882173	0.170009						3561	-0.96783		3561	0.0674941	-0.00963587	0.102154			3561	3561	0.0675142	-0.00933523	0.11092			3561		-0.99629		ns
2724	2690	0.145468	-0.0100935	0.234498						2690	-1.0015		0.144097	-0.00976538	0.146685				-0.99316	2690	0.136511	-0.0106217	0.140696						2690	-0.95222		2690	0.142028	-0.0101837	0.102426			2690	2690	0.142033	-0.0101495	0.101672			2690		-1.0047		ns
3265	3220	0.145468	-0.0100935	0.234498						3220	-1.0187		0.144097	-0.00976538	0.146685				-0.98697	3220	0.136511	-0.0106217	0.140696						3220	-1.01		3220	0.142028	-0.0101837	0.102426			3220	3220	0.142033	-0.0101495	0.101672			3220		-0.95511		ns
2946	2908	0.455796	-0.00974896	0.247966						2908	-1.0308		0.446809	-0.0105257	0.123427				-1.0111	2908	0.45381	-0.00884721	0.154406						2908	-0.9839		2908	0.452129	-0.00968384	0.102433			2908	2908	0.452121	-0.00970252	0.0936632			2908		-0.96192		ns
68	68	0.146805	-0.00997399	0.236482						68	-0.98187		0.145389	-0.0100935	0.141978				-0.99943	68	0.15424	-0.0106189	0.144421						68	-1.0421		68	0.148781	-0.010362	0.102549			68	68	0.148799	-0.0102379	0.101315			68		-0.97581		ns
3461	3412	0.344387	-0.0105759	0.236203						3412	-1.0176		0.335938	-0.0101999	0.127402				-0.98903	3412	0.338563	-0.00996148	0.131452						3412	-0.9942		3412	0.339671	-0.0100849	0.102693			3412	3412	0.339617	-0.010247	0.0921862			3412		-1.0047		ns
248	245	0.411496	-0.00996089	0.233547						245	-0.98697		0.417969	-0.00816527	0.146657				-1.0143	245	0.424261	-0.0101298	0.12517						245	-1.01		245	0.418025	-0.00913354	0.102937			245	245	0.417911	-0.00941055	0.0992591			245		-0.96981		ns
1947	1921	0.188541	-0.00873716	0.275063						1921	-0.99213		0.315321	0.0576303	0.186512				-1.0823	1921	0.307397	0.0785098	0.103187						1921	-1.0308		1921	0.278477	0.077096	0.102973			1921	1921	0.270593	0.0502057	0.141588			1921		-1.0948		ns
1630	1607	0.478017	-0.00988916	0.253985						1607	-1.0005		0.473741	-0.0105263	0.125186				-0.98595	1607	0.478017	-0.00988916	0.146063						1607	-0.99733		1607	0.476531	-0.01021	0.103059			1607	1607	0.476581	-0.0101031	0.0935022			1607		-0.97681		ns
10	10	0.268221	-0.0107527	0.22547						10	-1.0026		0.258866	-0.00990203	0.127288				-1.0058	10	0.258766	-0.00990203	0.134224						10	-0.96585		10	0.262013	-0.00991105	0.103091			10	10	0.261941	-0.0101875	0.0918944			10		-0.96684		ns
985	972	0.484026	-0.0104835	0.240267						972	-1.0364		0.486328	-0.00962446	0.134597				-0.97581	972	0.487608	-0.0103315	0.135909						972	-0.98697		972	0.486071	-0.00997353	0.103153			972	972	0.485989	-0.0101425	0.092184			972		-1.0005		ns
13	13	0.450434	-0.00930593	0.254698						13	-0.9942		0.448351	-0.00832527	0.149589				-0.98493	13	0.439691	-0.010531	0.128005						13	-0.97581		13	0.446151	-0.00941175	0.103216			13	13	0.446168	-0.00937254	0.0966048			13		-0.95608		ns
901	891	0.344708	-0.00870162	0.275543						891	-1.022		0.335938	-0.0101999	0.127402				-1.0133	891	0.350311	-0.0099648	0.13059						891	-0.99006		891	0.343469	-0.0100806	0.103523			891	891	0.343625	-0.00962231	0.0986333			891		-0.9629		ns
1714	1691	0.424261	-0.0101298	0.231899						1691	-0.87182		0.417969	-0.00816527	0.146657				-1.0122	1691	0.411496	-0.00996089	0.123544						1691	-0.98697		1691	0.418056	-0.0090591	0.10369			1691	1691	0.417911	-0.00941055	0.0992591			1691		-1.0176		ns
3502	3452	0.424261	-0.0101298	0.231899						3452	-0.988		0.417969	-0.00816527	0.146657				-1.0122	3452	0.411496	-0.00996089	0.123544						3452	-1.0308		3452	0.418056	-0.0090591	0.10369			3452	3452	0.417911	-0.00941055	0.0992591			3452		-0.95997		ns
1444	1424	0.482231	-0.00987811	0.253457						1424	-1.0264		0.528212	0.0992864	0.0850892				-1.0455	1424	0.522934	0.0833456	0.0960478						1424	-1.0606		1424	0.528715	0.0908392	0.103725			1424	1424	0.511263	0.0598062	0.0954671			1424		-1.0811		ns
2332	2301	0.145505	-0.00960742	0.244158						2301	-1.022		0.144097	-0.00976538	0.146685				-0.96882	2301	0.15424	-0.0106189	0.144421						2301	-0.988		2301	0.147906	-0.0101971	0.103826			2301	2301	0.147934	-0.0100076	0.103572			2301		-1.0079		ns
2576	2543	0.478017	-0.00988916	0.253985						2543	-1.0143		0.478516	-0.00960974	0.135615				-0.98493	2543	0.482051	-0.0106312	0.135167						2543	-1.0005		2543	0.47949	-0.010116	0.103875			2543	2543	0.479525	-0.0100417	0.093922			2543		-0.96487		ns
485	479	0.494705	-0.009636	0.254967						479	-1.0421		0.497396	-0.0103059	0.123266				-1.0047	479	0.496042	-0.0084769	0.153809						479	-0.99733		479	0.496089	-0.00940087	0.103978			479	479	0.496051	-0.00947953	0.0974207			479		-0.98903		ns
3206	3161	0.0999198	-0.00661526	0.321589						3161	-1.0432		0.108073	-0.00951173	0.148403				-1.0187	3161	0.0902937	-0.00962293	0.159165						3161	-0.99629		3161	0.0993616	-0.0095677	0.103986			3161	3161	0.0994584	-0.00858499	0.112933			3161		-0.95997		ns
714	705	0.367107	-0.00993847	0.238245						705	-1.0432		0.375	-0.0105263	0.123387				-1.0068	705	0.367107	-0.00993847	0.127287						705	-0.99629		705	0.36972	-0.0102379	0.104284			705	705	0.369755	-0.0101405	0.0886727			705		-0.9748		ns
92	92	0.236237	-0.010604	0.240454						92	-0.98289		0.241753	-0.0100728	0.125561				-1.0275	92	0.24385	-0.0104041	0.129874						92	-1.01		92	0.240647	-0.0102341	0.104446			92	92	0.240618	-0.0103567	0.0905025			92		-0.9942		ns
618	609	0.4026	-0.00898029	0.252575						609	-1.0319		0.330729	0.109159	0.0607954				-0.99629	609	0.308693	0.0864545	0.086685						609	-1.063		609	0.358535	0.0865589	0.104695			609	609	0.347341	0.0571199	0.122324			609		-1.0512		ns
1254	1234	0.379287	-0.00172355	0.414409						1234	-1.0297		0.477214	0.0482947	0.218875				-1.0375	1234	0.471955	0.0972969	0.0665973						1234	-1.0653		1234	0.454739	0.076027	0.104732			1234	1234	0.44294	0.0514131	0.128917			1234		-1.096		ns
2848	2812	0.463319	-0.00728269	0.307329						2812	-0.97681		0.457682	-0.00956802	0.133858				-0.95997	2812	0.468258	-0.00990914	0.145706						2812	-0.96783		2812	0.462694	-0.00973767	0.104748			2812	2812	0.463066	-0.00892499	0.103704			2812		-0.98595		ns
2789	2753	0.498664	-0.0104379	0.236709						2753	-1.0198		0.5	-0.00855263	0.142295				-1.0079	2753	0.500004	-0.00972448	0.134815						2753	-0.98595		2753	0.499773	-0.00913169	0.104762			2753	2753	0.499559	-0.00956372	0.0959472			2753		-1.0015		ns
2168	2139	0.501335	-0.00503051	0.355741						2139	-1.0058		0.490885	0.0701103	0.128155				-1.0364	2139	0.513475	0.113032	0.0445758	Positive	0.0446	1			2139	-0.99838		2139	0.517803	0.0887142	0.104799			2139	2139	0.501876	0.0597935	0.0943608			2139		-1.0618		ns
305	299	0.446855	-0.0101986	0.235047						300	-1.0275		0.441406	-0.00829064	0.148163				-1.0297	300	0.436105	-0.00994693	0.132936						299	-1.0241		299	0.441613	-0.00911482	0.104888			299	299	0.441457	-0.00947138	0.0960371			299		-0.96388		ns
1326	1306	0.42926	-0.00563612	0.329921						1306	-0.98187		0.440972	-0.0102777	0.124666				-0.97581	1306	0.42479	-0.00761025	0.155115						1306	-1.0209		1306	0.431234	-0.00897762	0.104918			1306	1306	0.431702	-0.00788221	0.115363			1306		-0.98595		ns
3325	3279	0.367324	-0.00875768	0.262425						3279	-1.0111		0.361703	-0.00996681	0.130534				-1.0079	3279	0.375001	-0.0104477	0.118516						3279	-1.0341		3279	0.367813	-0.0102074	0.104943			3279	3279	0.367989	-0.00972207	0.092913			3279		-1.0165		ns
3713	3663	0.500869	-0.00511925	0.353961						3663	-1.0478		0.498264	-0.00964607	0.130337				-1.0512	3663	0.500439	-0.00863924	0.147897						3663	-0.98595		3663	0.499187	-0.00914632	0.104961			3663	3663	0.499849	-0.00781101	0.114389			3663		-0.9839		ns
2692	2658	0.499971	-0.0051561	0.353711						2658	-0.97081		0.496745	-0.00964337	0.131261				-1.0353	2658	0.499989	-0.00866554	0.14796						2658	-0.99943		2658	0.498235	-0.00915753	0.105387			2658	2658	0.498891	-0.00783049	0.114406			2658		-0.99316		ns
847	838	0.357007	-0.00438982	0.36675						838	-0.9503		0.457465	0.0951763	0.0764801				-1.0176	838	0.464885	0.0534977	0.179923						838	-1.0665		838	0.438746	0.0787267	0.105427			838	838	0.426636	0.0525758	0.119024			838		-1.091		ns
2569	2536	0.147777	0.00853649	0.366712						2536	-1.0209		0.248499	0.100193	0.0717017				-1.0005	2536	0.279379	0.0350342	0.305183						2536	-1.0398		2536	0.230971	0.0766262	0.10551			2536	2536	0.225335	0.0535303	0.124243			2536		-1.0409		ns
2123	2096	0.486631	-0.00726038	0.310472						2096	-0.96783		0.482639	-0.00961757	0.135055				-0.99943	2096	0.489331	-0.00985385	0.140874						2096	-1.0005		2096	0.485792	-0.00973461	0.105758			2096	2096	0.486187	-0.00891515	0.104621			2096		-0.99316		ns
1428	1408	0.0617927	-0.0107527	0.226997						1408	-0.93611		0.158612	0.0571985	0.187052				-1.033	1408	0.159585	0.0571985	0.175816						1408	-1.0618		1408	0.130321	0.0721491	0.105803			1408	1408	0.126808	0.0464435	0.15714			1408		-1.1037		ns
2916	2879	0.494192	-0.00503084	0.359775						2879	-1.0015		0.488777	-0.01022	0.127299				-1.0275	2879	0.49598	-0.00873336	0.150537						2879	-1.022		2879	0.49228	-0.00940531	0.105818			2879	2879	0.492938	-0.00805612	0.112843			2879		-0.99733		ns
1454	1434	0.29416	-0.00852253	0.272798						1434	-1.0241		0.298611	-0.00722154	0.162664				-1.0455	1434	0.313649	-0.0105064	0.121105						1434	-0.99109		1434	0.302101	-0.00886335	0.105993			1434	1434	0.302129	-0.00876914	0.106384			1434		-0.98085		ns
1455	1435	0.29416	-0.00852253	0.272798						1435	-1.0209		0.298611	-0.00722154	0.162664				-1.0353	1435	0.313649	-0.0105064	0.121105						1435	-0.99733		1435	0.302101	-0.00886335	0.105993			1435	1435	0.302129	-0.00876914	0.106384			1435		-0.99524		ns
553	546	0.328816	-0.0104049	0.245256						546	-1.0275		0.313831	-0.00995023	0.127996				-1.0058	546	0.320321	-0.00862537	0.145353						546	-1.0209		546	0.321081	-0.00929801	0.106041			546	546	0.320966	-0.00965863	0.0975999			546		-0.95802		ns
1179	1160	0.118339	-0.0106244	0.232097						1160	-0.94174		0.108073	-0.00951173	0.148403				-0.99524	1160	0.109156	-0.00936197	0.157416						1160	-0.98085		1160	0.111885	-0.00947053	0.106136			1160	1160	0.111843	-0.00985185	0.0996869			1160		-1.0252		ns
2948	2910	0.320009	-0.0105835	0.241695						2910	-1.0198		0.330078	-0.00919755	0.138463				-0.97984	2910	0.332547	-0.00979978	0.132929						2910	-0.97081		2910	0.327672	-0.00948437	0.106256			2910	2910	0.327554	-0.00984831	0.0951734			2910		-0.97782		ns
243	240	0.462552	-0.0106213	0.234214						240	-1.0364		0.409722	0.0860839	0.101407				-1.0594	240	0.406844	0.0838552	0.0915945						240	-1.0582		240	0.439148	0.0782714	0.106324			240	240	0.426363	0.0506332	0.128752			240		-1.0547		ns
595	586	0.0999707	-0.00567362	0.343138						586	-1.0005		0.0894097	-0.00929995	0.152176				-0.9942	586	0.109156	-0.00936197	0.157416						586	-0.9738		586	0.0993567	-0.00933033	0.106362			586	586	0.0994767	-0.00811292	0.118235			586		-1.01		ns
3038	2998	0.0512952	-0.00867975	0.268175						2998	-1.0068		0.0605469	-0.0105263	0.141951				-0.96684	2998	0.0512952	-0.00867975	0.168941						2998	-1.0026		2998	0.0543846	-0.00966788	0.106536			2998	2998	0.0544002	-0.00937803	0.116274			2998		-0.95511		ns
1005	992	0.400307	-0.0104075	0.224022						992	-1.0165		0.409288	-0.0081152	0.14786				-1.0198	992	0.414032	-0.00983193	0.125116						992	-1.0133		992	0.408081	-0.00894491	0.106549			992	992	0.407886	-0.00942704	0.0973219			992		-0.97681		ns
1702	1679	0.35021	-0.0105437	0.234533						1679	-1.0176		0.358941	-0.0102208	0.12697				-1.009	1679	0.35603	-0.00989644	0.129934						1679	-1.0319		1679	0.35513	-0.0100578	0.106685			1679	1679	0.355074	-0.010219	0.0903144			1679		-0.9839		ns
322	316	0.366993	-0.0105679	0.225768						316	-1.0443		0.358941	-0.0102208	0.12697				-0.96981	316	0.361617	-0.00996681	0.127861						316	-0.94363		316	0.36256	-0.0100976	0.106726			316	316	0.362505	-0.0102529	0.0884838			316		-0.99109		ns
1891	1865	0.332467	0.0271382	0.113888						1865	-1.0079		0.290365	0.125797	0.0312813	Positive			-0.99733	1865	0.192109	0.0286663	0.364091						1865	-1.0582		1865	0.275447	0.0755922	0.10676			1865	1865	0.271782	0.063125	0.0863149			1865		-0.98697		ns
2284	2254	0.453501	-0.0102187	0.236979						2254	-1.0319		0.448351	-0.00832527	0.149589				-0.98595	2254	0.443422	-0.00994078	0.136982						2254	-1.01		2254	0.448586	-0.00912904	0.107056			2254	2254	0.448426	-0.00948777	0.0955817			2254		-0.99109		ns
1988	1962	0.498684	-0.0050176	0.357912						1962	-0.92869		0.494775	0.106569	0.0567403				-1.0198	1962	0.467477	0.0642918	0.136207						1962	-1.0375		1962	0.50132	0.0821127	0.107187			1962	1962	0.487112	0.0553399	0.108738			1962		-1.0738		ns
2720	2686	0.145874	-0.00443738	0.355191						2686	-0.9728		0.271484	0.0476335	0.231811				-1.0489	2686	0.25581	0.0841743	0.104311						2686	-1.0187		2686	0.230811	0.0759697	0.107244			2686	2686	0.22456	0.0502496	0.140022			2686		-1.075		ns
2386	2354	0.320715	-0.00611336	0.341095						2354	-1.0701		0.335938	-0.0101999	0.127402				-0.98595	2354	0.314004	-0.00820861	0.149071						2354	-0.99213		2354	0.323265	-0.00924279	0.107279			2354	2354	0.323593	-0.00822126	0.112459			2354		-0.94743		ns
2346	2314	0.4026	-0.00898029	0.252575						2314	-1.0421		0.400174	-0.00806028	0.147824				-1.01	2314	0.387827	-0.0105595	0.11485						2314	-0.98493		2314	0.396837	-0.00928708	0.107399			2314	2314	0.39688	-0.00917772	0.0984571			2314		-0.98493		ns
3574	3524	0.273099	-0.0104534	0.231243						3524	-1.0297		0.263889	-0.00886427	0.140961				-1.0026	3524	0.258766	-0.00990203	0.134224						3524	-1.01		3524	0.265339	-0.00939129	0.107483			3524	3524	0.265247	-0.0097407	0.0962119			3524		-1.0308		ns
562	555	0.393437	-0.00707823	0.291922						555	-1.0308		0.390625	-0.008	0.148363				-1.0241	555	0.406888	-0.0105506	0.116921						555	-1.0079		555	0.39668	-0.00928013	0.10751			555	555	0.396962	-0.00856245	0.104829			555		-0.95415		ns
2790	2754	0.493365	-0.0103568	0.240194						2754	-1.0387		0.496745	-0.00964337	0.131261				-1.0176	2754	0.496042	-0.0084769	0.153809						2754	-1.0133		2754	0.495598	-0.00906432	0.107658			2754	2754	0.495388	-0.00949206	0.097368			2754		-0.99213		ns
1197	1178	0.25907	-0.00750002	0.295973						1178	-0.98595		0.263889	-0.00886427	0.140961				-0.99109	1178	0.24385	-0.0104041	0.129874						1178	-0.97782		1178	0.255452	-0.00960362	0.10766			1178	1178	0.255632	-0.00889386	0.104223			1178		-1.0143		ns
3612	3562	0.473973	-0.00728357	0.311681						3562	-1.0026		0.468967	-0.00959108	0.135187				-1.0364	3562	0.478017	-0.00988916	0.146063						3562	-0.99006		3562	0.473254	-0.00973908	0.107797			3562	3562	0.473635	-0.00892604	0.105523			3562		-0.988		ns
196	195	0.465963	-0.0080799	0.290657						195	-1.0286		0.521484	0.0735791	0.142791				-1.0642	195	0.528064	0.10208	0.0675669						195	-1.0111		195	0.52178	0.0883261	0.107851			195	195	0.505259	0.0585161	0.0997323			195		-1.0398		ns
2830	2794	0.428345	-0.00995235	0.235936						2794	-1.0398		0.508247	0.084615	0.0971976				-1.0582	2794	0.507871	0.0703045	0.118154						2794	-1.0353		2794	0.496221	0.0796407	0.10787			2794	2794	0.481646	0.0517892	0.122785			2794		-1.1114		ns
38	38	0.213383	-0.00512195	0.364163						38	-1.0409		0.326823	0.0864332	0.103085				-1.0642	38	0.342618	0.0496379	0.223973						38	-1.0512		38	0.302647	0.0760824	0.107953			38	38	0.294437	0.0503199	0.138085			38		-1.0618		ns
3353	3307	0.364469	-0.00792936	0.281826						3307	-1.0375		0.355939	-0.00989644	0.130614				-1.0353	3307	0.372479	-0.00996764	0.124933						3307	-1.0079		3307	0.364026	-0.00993263	0.108366			3307	3307	0.364264	-0.0092739	0.0978438			3307		-0.97681		ns
2068	2041	0.500449	-0.00869553	0.272653						2041	-1.033		0.49867	-0.0104379	0.121074				-1.0176	2041	0.500655	-0.00709754	0.167856						2041	-1.0122		2041	0.499912	-0.00876533	0.108436			2041	2041	0.499923	-0.0087417	0.104291			2041		-1.0252		ns
2987	2949	0.33242	-0.0105798	0.240614						2949	-1.0165		0.342014	-0.00924392	0.139568				-0.99733	2949	0.34451	-0.00985041	0.132639						2949	-1.033		2949	0.339773	-0.00953424	0.108443			2949	2949	0.339657	-0.00988046	0.0957837			2949		-1.0068		ns
45	45	0.293857	-0.0105907	0.229696						45	-1.0409		0.277995	-0.0089486	0.143833				-1.0198	45	0.280415	-0.00845824	0.145636						45	-1.0375		45	0.284241	-0.00873806	0.108728			45	45	0.284068	-0.00934992	0.100233			45		-1.0015		ns
3134	3091	0.0806652	-0.0106296	0.227889						3091	-1.0133		0.0703125	-0.00896686	0.160477				-0.99629	3091	0.0710345	-0.00882173	0.170009						3091	-0.9748		3091	0.0740316	-0.00897106	0.108903			3091	3091	0.0739914	-0.00951913	0.106607			3091		-0.98085		ns
4	4	0.27369	-0.00611138	0.323581						4	-0.99316		0.271267	-0.00688842	0.168254				-1.0005	4	0.293857	-0.0105907	0.119192						4	-1.0198		4	0.279342	-0.00877183	0.109156			4	4	0.279577	-0.00792387	0.114575			4		-0.99524		ns
2439	2407	0.491948	-0.00525476	0.355342						2407	-1.022		0.486328	-0.00962446	0.134597				-1.0165	2407	0.493757	-0.00875243	0.151913						2407	-0.99629		2407	0.490025	-0.00918939	0.109251			2407	2407	0.49066	-0.00788366	0.115129			2407		-1.0209		ns
2839	2803	0.259278	-0.00591999	0.330819						2803	-1.0133		0.378472	0.0940608	0.0894724				-1.0264	2803	0.390913	0.0581501	0.176996						2803	-1.0536		2803	0.353584	0.083608	0.109483			2803	2803	0.343071	0.0555262	0.130543			2803		-1.0738		ns
860	851	0.476834	-0.00527481	0.359589						851	-0.99838		0.531033	0.108408	0.0723707				-1.063	851	0.519442	0.0669444	0.138811						851	-1.0409		851	0.525431	0.0880988	0.109517			851	851	0.509278	0.0591755	0.0976364			851		-1.0478		ns
3814	3762	0.373033	-0.00697233	0.297582						3762	-1.0154		0.364583	-0.00932331	0.138836				-1.0111	3762	0.382898	-0.00996738	0.121649						3762	-0.95802		3762	0.373146	-0.00964719	0.109591			3762	3762	0.373473	-0.00876387	0.101865			3762		-1.022		ns
2813	2777	0.448329	-0.00355187	0.384939						2777	-0.98903		0.40408	0.109141	0.0642336				-1.0079	2777	0.363438	0.0629529	0.17024						2777	-1.0798		2777	0.416659	0.0798154	0.109721			2777	2777	0.405357	0.0541581	0.11675			2777		-1.0319		ns
1394	1374	0.382898	-0.00996738	0.232294						1374	-1.0387		0.369792	-0.0102298	0.128513				-0.97782	1374	0.377967	-0.00877954	0.136186						1374	-1.0286		1374	0.376915	-0.00951261	0.109765			1374	1374	0.37686	-0.00965946	0.0925681			1374		-0.96783		ns
3403	3357	0.333117	-0.00633268	0.334031						3357	-1.0341		0.347656	-0.0102109	0.127572				-1.0308	3357	0.32663	-0.00834011	0.150618						3357	-0.97883		3357	0.335516	-0.00930978	0.109797			3357	3357	0.33584	-0.00833681	0.111459			3357		-0.9942		ns
2373	2341	0.443274	-0.0106108	0.225962						2341	-1.0353		0.434028	-0.00825263	0.147346				-0.95608	2341	0.432517	-0.0088461	0.14427						2341	-0.9728		2341	0.436892	-0.00856264	0.109867			2341	2341	0.436599	-0.00923948	0.0997067			2341		-1.0241		ns
164	163	0.321076	-0.0038857	0.393995						163	-0.97984		0.304905	-0.00908784	0.138355				-1.01	163	0.332736	-0.00866636	0.146918						163	-0.97883		163	0.318994	-0.00886938	0.109921			163	163	0.319519	-0.00721091	0.123918			163		-0.98493		ns
2586	2553	0.0208311	-0.0106371	0.203193						2553	-1.0026		0.0920139	0.047865	0.211448				-1.0642	2553	0.092884	0.0468553	0.206505						2553	-1.0252		2553	0.0704194	0.0654863	0.109956			2553	2553	0.0686637	0.0415922	0.166315			2553		-1.0811		ns
3505	3455	0.180034	-0.0102413	0.241219						3455	-1.0432		0.186632	-0.0105263	0.125833				-0.988	3455	0.180034	-0.0102413	0.139951						3455	-0.98493		3455	0.18224	-0.0103877	0.1101			3455	3455	0.182249	-0.0103409	0.100895			3455		-0.9942		ns
334	328	0.460846	-0.00523443	0.353265						328	-1.0618		0.454861	-0.00835677	0.148702				-1.0187	328	0.468258	-0.00990914	0.145706						328	-0.99838		328	0.46071	-0.00913274	0.110118			328	328	0.461298	-0.0078455	0.114723			328		-0.99213		ns
2090	2063	0.388747	-0.00486134	0.339983						2063	-1.0375		0.374997	-0.00953707	0.134968				-0.9942	2063	0.397923	-0.00881294	0.134936						2063	-1.0047		2063	0.38663	-0.00916319	0.110273			2063	2063	0.387171	-0.00775229	0.113437			2063		-0.96882		ns
3429	3381	0.212884	-0.00982774	0.258849						3381	-1.0036		0.33138	0.0741805	0.133625				-1.0409	3381	0.338045	0.0598843	0.179963						3381	-1.0559		3381	0.302727	0.0752296	0.110369			3381	3381	0.29427	0.0486535	0.147353			3381		-1.0973		ns
1470	1449	0.300658	-0.00994188	0.247045						1449	-0.96882		0.311632	-0.00735962	0.160157				-1.0353	1449	0.32014	-0.00974383	0.131547						1449	-1.0122		1449	0.310962	-0.00852258	0.110749			1449	1449	0.310815	-0.00899923	0.104614			1449		-0.97681		ns
3869	3817	0.445048	-0.00256792	0.407112						3817	-0.98289		0.434028	-0.00825263	0.147346				-0.98697	3817	0.45381	-0.00884721	0.154406						3817	-0.99109		3817	0.443384	-0.00855017	0.111154			3817	3817	0.444257	-0.00656812	0.127469			3817		-0.988		ns
1354	1334	0.288232	-0.00222756	0.413517						1334	-1.0432		0.304905	-0.00908784	0.138355				-1.0443	1334	0.273469	-0.0077116	0.156715						1334	-0.9839		1334	0.288335	-0.00843992	0.111235			1334	1334	0.288921	-0.00639334	0.132844			1334		-0.96585		ns
1825	1799	0.0412189	-0.0106347	0.223677						1799	-1.0005		0.0407986	-0.0105263	0.151314				-0.9629	1799	0.0412189	-0.0106347	0.149818						1799	-1.0068		1799	0.0410786	-0.0105799	0.111253			1799	1799	0.0410779	-0.010598	0.118874			1799		-1.0122		ns
2109	2082	0.0412189	-0.0106347	0.223677						2082	-1.0275		0.0407986	-0.0105263	0.151314				-0.99006	2082	0.0412189	-0.0106347	0.149818						2082	-0.9839		2082	0.0410786	-0.0105799	0.111253			2082	2082	0.0410779	-0.010598	0.118874			2082		-0.9738		ns
2776	2741	0.301185	-0.00641992	0.324698						2741	-0.92046		0.194444	0.0706767	0.124574				-1.0642	2741	0.225688	0.104668	0.085964						2741	-0.9748		2741	0.246703	0.0739409	0.111261			2741	2741	0.240285	0.0492079	0.152279			2741		-1.0209		ns
3015	2976	0.293998	-0.00961218	0.249696						2976	-1.033		0.285156	-0.00706561	0.167933				-0.98903	2976	0.273173	-0.00991821	0.129794						2976	-1.0133		2976	0.284216	-0.0084849	0.111347			2976	2976	0.284115	-0.00884567	0.105382			2976		-0.9629		ns
671	662	0.258696	-0.0104305	0.234823						662	-1.0375		0.249349	-0.00876735	0.139548				-0.98289	662	0.243915	-0.00988217	0.136003						662	-1.009		662	0.250739	-0.00933398	0.11144			662	662	0.25065	-0.00969439	0.0959461			662		-0.97984		ns
2662	2628	0.154501	-0.00723064	0.294301						2628	-0.99524		0.144097	-0.00976538	0.146685				-1.0308	2628	0.163014	-0.00968447	0.156268						2628	-1.0297		2628	0.15371	-0.0097208	0.111524			2628	2628	0.153836	-0.00889223	0.115697			2628		-0.98187		ns
1872	1846	0.367324	-0.00875768	0.262425						1846	-1.0432		0.353299	-0.0105263	0.123583				-1.0165	1846	0.367324	-0.00875768	0.140954						1846	-0.97782		1846	0.362507	-0.00963899	0.111642			1846	1846	0.362615	-0.0093394	0.0974107			1846		-1.0176		ns
1378	1358	0.236396	-0.00922746	0.269066						1358	-1.0297		0.234375	-0.00865497	0.142892				-0.988	1358	0.220724	-0.0106071	0.126147						1358	-1.0047		1358	0.230481	-0.00960541	0.111691			1358	1358	0.230512	-0.00946848	0.10136			1358		-0.95511		ns
2853	2817	0.499995	-0.00983757	0.248459						2817	-0.96388		0.500887	-0.00706161	0.160341				-0.98903	2817	0.499995	-0.00976219	0.134366						2817	-0.97681		2817	0.500527	-0.00841109	0.111736			2817	2817	0.500294	-0.00887938	0.102765			2817		-1.0209		ns
2669	2635	0.220724	-0.0106071	0.243998						2635	-0.98697		0.210938	-0.0100065	0.13079				-0.9748	2635	0.212884	-0.00982774	0.135346						2635	-0.99006		2635	0.214883	-0.00992662	0.111757			2635	2635	0.214835	-0.0101514	0.0983946			2635		-1.0275		ns
1417	1397	0.172324	-0.00120194	0.439693						1397	-1.0015		0.299262	0.042235	0.267505				-1.0547	1397	0.279547	0.0879191	0.0814062						1397	-1.0275		1397	0.257099	0.0734647	0.111875			1397	1397	0.25055	0.0492466	0.155779			1397		-1.1024		ns
2045	2018	0.307462	-0.00857779	0.279892						2018	-1.0297		0.284722	-0.0101412	0.129662				-0.98289	2018	0.301185	-0.00641992	0.170983						2018	-0.99316		2018	0.297765	-0.0082848	0.111992			2018	2018	0.297743	-0.00835938	0.110474			2018		-0.97984		ns
3493	3443	0.307462	-0.00857779	0.279892						3443	-0.97581		0.284722	-0.0101412	0.129662				-0.99006	3443	0.301185	-0.00641992	0.170983						3443	-1.0165		3443	0.297765	-0.0082848	0.111992			3443	3443	0.297743	-0.00835938	0.110474			3443		-0.99733		ns
3857	3805	0.500221	-0.00974383	0.250308						3805	-1.0154		0.500651	-0.00702211	0.161026				-0.9748	3805	0.499326	-0.0097796	0.13468						3805	-0.9942		3805	0.500294	-0.00838582	0.112161			3805	3805	0.500071	-0.00883454	0.103284			3805		-1.0133		ns
2904	2867	0.496042	-0.0084769	0.279634						2867	-1.0409		0.495443	-0.00698527	0.16502				-0.99316	2867	0.490678	-0.0104694	0.132518						2867	-1.0058		2867	0.494024	-0.00870434	0.112249			2867	2867	0.494062	-0.00862629	0.106506			2867		-1.0015		ns
3635	3585	0.180081	-0.00974383	0.251419						3585	-1.022		0.169922	-0.0105263	0.127562				-0.96094	3585	0.180081	-0.00974383	0.146086						3585	-1.0005		3585	0.176647	-0.0101306	0.112323			3585	3585	0.176671	-0.00999691	0.104865			3585		-0.988		ns
1439	1419	0.492814	-0.00703839	0.313251						1419	-1.0241		0.496454	-0.0106379	0.120053				-0.99943	1419	0.492965	-0.00677089	0.179333						1419	-1.0058		1419	0.493819	-0.00870763	0.112327			1419	1419	0.494086	-0.00816297	0.11152			1419		-0.99733		ns
2162	2134	0.367663	-0.00687385	0.302811						2134	-1.0387		0.380208	-0.0102379	0.124179				-1.0143	2134	0.361848	-0.00866392	0.143171						2134	-0.98595		2134	0.369627	-0.00947565	0.112408			2134	2134	0.36994	-0.00862282	0.103834			2134		-1.009		ns
1557	1534	0.411496	-0.00996089	0.233547						1534	-1.0165		0.326823	0.0864332	0.103085				-1.0387	1534	0.338777	0.101301	0.0666248						1534	-1.0286		1534	0.370254	0.083333	0.112474			1534	1534	0.35895	0.0544667	0.134767			1534		-1.063		ns
484	478	0.500004	-0.00972448	0.250833						478	-0.988		0.5	-0.00701754	0.161556				-1.0264	478	0.498213	-0.00979612	0.135388						478	-1.0143		478	0.499629	-0.00839199	0.112524			478	478	0.499411	-0.00883201	0.103456			478		-0.98595		ns
3021	2982	0.484065	-0.0103179	0.243722						2982	-0.98289		0.489583	-0.00963046	0.134032				-0.99213	2982	0.488086	-0.00835103	0.161114						2982	-1.0015		2982	0.487464	-0.0089941	0.112684			2982	2982	0.487253	-0.00943247	0.0990674			2982		-0.98187		ns
2937	2899	0.397678	-0.0100452	0.231087						2899	-0.8538		0.413411	-0.0094654	0.131485				-1.0176	2899	0.40752	-0.00740294	0.152795						2899	-1.0375		2899	0.406444	-0.00843165	0.112719			2899	2899	0.406227	-0.00896905	0.101934			2899		-0.98085		ns
794	785	0.493833	-0.00843757	0.281278						785	-1.0478		0.497396	-0.0103059	0.123266				-1.009	785	0.495393	-0.00682903	0.176501						785	-1.0443		785	0.495521	-0.00858591	0.11273			785	785	0.495544	-0.00853939	0.107256			785		-0.98595		ns
2345	2313	0.34451	-0.00985041	0.251129						2313	-1.0015		0.358941	-0.0102208	0.12697				-0.96684	2313	0.350551	-0.00856613	0.147514						2313	-1.0015		2313	0.351413	-0.00940144	0.112849			2313	2313	0.35136	-0.00955501	0.097889			2313		-1.0005		ns
1248	1228	0.418289	-0.0107527	0.218888						1228	-1.0341		0.499957	0.0718702	0.127988				-1.033	1228	0.500425	0.0718702	0.11025						1228	-1.0478		1228	0.486566	0.0741836	0.112907			1228	1228	0.473128	0.047887	0.138906			1228		-1.1049		ns
3506	3456	0.387827	-0.0105595	0.219792						3456	-0.99629		0.375217	-0.0093574	0.13702				-0.99213	3456	0.377967	-0.00877954	0.136186						3456	-1.0058		3456	0.380503	-0.00908587	0.113063			3456	3456	0.380319	-0.00957259	0.0938329			3456		-0.95802		ns
3184	3140	0.455796	-0.00974896	0.247966						3140	-0.99629		0.443485	-0.00994078	0.12918				-1.022	3140	0.450892	-0.00726768	0.174804						3140	-1.0187		3140	0.450204	-0.00860692	0.113096			3140	3140	0.450038	-0.00897748	0.100938			3140		-0.988		ns
3494	3444	0.491948	-0.00525476	0.355342						3444	-1.0187		0.490234	-0.00694765	0.167551				-0.99943	3444	0.495557	-0.0104543	0.129492						3444	-1.0058		3444	0.49202	-0.0086883	0.113521			3444	3444	0.492573	-0.00755558	0.118524			3444		-1.0133		ns
161	161	0.451931	-0.00263164	0.408619						161	-0.988		0.441406	-0.00829064	0.148163				-1.0176	161	0.460021	-0.00884368	0.156296						161	-1.0501		161	0.450203	-0.00856693	0.113524			161	161	0.451083	-0.00660016	0.127488			161		-1.0068		ns
592	583	0.49446	-0.010637	0.234124						583	-0.98697		0.491319	-0.00851776	0.147107				-1.0111	583	0.491091	-0.00876978	0.153712						583	-1.023		583	0.492609	-0.00864794	0.113613			583	583	0.492288	-0.00930541	0.0996328			583		-0.95126		ns
34	34	0.344387	-0.0105759	0.236203						34	-1.0154		0.330078	-0.00919755	0.138463				-0.99629	34	0.332736	-0.00866636	0.146918						34	-1.009		34	0.335893	-0.00895556	0.113688			34	34	0.335715	-0.00949074	0.0993252			34		-1.0154		ns
3066	3026	0.0512952	-0.00867975	0.268175						3026	-1.0286		0.0507812	-0.00836707	0.17222				-0.97681	3026	0.0412189	-0.0106347	0.149818						3026	-1.0432		3026	0.0477619	-0.00942024	0.11388			3026	3026	0.0477757	-0.00912759	0.125282			3026		-0.99943		ns
1481	1460	0.347646	-0.00549178	0.346402						1460	-0.98697		0.33865	-0.00845869	0.148952				-1.0058	1460	0.361617	-0.00996681	0.127861						1460	-0.9839		1460	0.348839	-0.0092325	0.113928			1460	1460	0.349262	-0.00801193	0.114849			1460		-0.99316		ns
2964	2926	0.498241	-0.00968258	0.252681						2926	-0.9942		0.497396	-0.00699917	0.163595				-1.0079	2926	0.494658	-0.00982659	0.137701						2926	-0.9942		2926	0.496979	-0.0083983	0.113998			2926	2926	0.49677	-0.00882181	0.104096			2926		-1.0005		ns
3240	3195	0.463825	0.00770509	0.347822						3195	-1.0421		0.527344	0.119428	0.0549736				-1.0047	3195	0.514002	0.0452927	0.229212						3195	-1.0187		3195	0.515152	0.0842452	0.114051			3195	3195	0.50193	0.0601227	0.0931852			3195		-1.0489		ns
759	750	0.369629	-0.0111947	0.212415						750	-0.97681		0.385409	-0.0101498	0.123591				-0.9728	750	0.380593	-0.00808959	0.143583						750	-0.97581		750	0.378847	-0.00905637	0.114095			750	750	0.378595	-0.0097289	0.0919369			750		-0.98493		ns
2760	2725	0.228944	-0.00697503	0.321615						2725	-1.0443		0.234375	-0.00865497	0.142892				-1.0252	2725	0.212829	-0.0103372	0.129361						2725	-0.98697		2725	0.225226	-0.00945701	0.114096			2725	2725	0.225414	-0.00861716	0.111844			2725		-0.98289		ns
1772	1747	0.118591	-0.00636919	0.322346						1747	-1.0398		0.117405	-0.00679054	0.183889				-1.0353	1747	0.136511	-0.0106217	0.140696						1747	-0.9738		1747	0.124055	-0.00878613	0.114236			1747	1747	0.124146	-0.00805032	0.120923			1747		-0.96882		ns
2793	2757	0.437006	-0.00577195	0.329298						2757	-0.98493		0.451172	-0.0105263	0.123634				-1.0005	2757	0.437006	-0.00577195	0.186511						2757	-1.009		2757	0.441412	-0.00819832	0.114405			2757	2757	0.441756	-0.00741382	0.11798			2757		-1.0047		ns
3217	3172	0.136511	-0.0106217	0.226049						3172	-0.94648		0.250868	0.06334	0.160254				-1.0364	3172	0.252772	0.0610051	0.178281						3172	-1.0187		3172	0.21954	0.0728761	0.114461			3172	3172	0.213536	0.0468084	0.157763			3172		-1.0998		ns
2868	2831	0.451931	-0.00263164	0.408619						2831	-1.0058		0.4375	-0.00952381	0.132619				-0.99629	2831	0.457327	-0.00727702	0.176146						2831	-1.0478		2831	0.44802	-0.00838964	0.114641			2831	2831	0.448875	-0.00646865	0.128846			2831		-1.023		ns
3541	3491	0.463559	-0.00622639	0.331915						3491	-0.96094		0.464193	-0.00674688	0.1695				-1.0252	3491	0.450143	-0.0106147	0.131753						3491	-1.022		3491	0.458948	-0.00863873	0.114728			3491	3491	0.459317	-0.00782786	0.113887			3491		-1.0143		ns
1408	1388	0.500886	-0.00706161	0.308854						1388	-0.92046		0.490885	0.0701103	0.128155				-1.0897	1388	0.508815	0.103796	0.0525619						1388	-1.0198		1388	0.515593	0.0840779	0.114785			1388	1388	0.500186	0.0558655	0.109335			1388		-1.0653		ns
1433	1413	0.339103	-0.0067499	0.321478						1413	-1.0015		0.235677	0.0681012	0.139355				-1.0713	1413	0.266032	0.101158	0.0656279						1413	-0.99213		1413	0.287582	0.0731386	0.114844			1413	1413	0.280124	0.0484601	0.149323			1413		-1.0176		ns
2697	2663	0.466198	-0.0046165	0.371708						2663	-0.86438		0.468973	-0.00728483	0.163688				-1.0187	2663	0.453501	-0.0102187	0.137154						2663	-1.0058		2663	0.462276	-0.00873138	0.115195			2663	2663	0.462903	-0.00736657	0.120943			2663		-1.0047		ns
1272	1252	0.0513091	-0.00822061	0.277773						1252	-1.0154		0.0407986	-0.0105263	0.151314				-0.96388	1252	0.0513091	-0.00822061	0.175381						1252	-1.0143		1252	0.0477614	-0.00929678	0.11528			1252	1252	0.0477811	-0.00888184	0.128397			1252		-1.0286		ns
1681	1658	0.0513091	-0.00822061	0.277773						1658	-1.033		0.0407986	-0.0105263	0.151314				-0.9942	1658	0.0513091	-0.00822061	0.175381						1658	-0.98595		1658	0.0477614	-0.00929678	0.11528			1658	1658	0.0477811	-0.00888184	0.128397			1658		-1.0297		ns
2440	2408	0.456726	-0.00992635	0.244825						2408	-1.0133		0.444661	-0.00953996	0.134158				-0.96487	2408	0.450892	-0.00726768	0.174804						2408	-1.0122		2408	0.450958	-0.00842305	0.115292			2408	2408	0.450738	-0.00891676	0.101602			2408		-1.0198		ns
2441	2409	0.456726	-0.00992635	0.244825						2409	-1.0443		0.444661	-0.00953996	0.134158				-1.0286	2409	0.450892	-0.00726768	0.174804						2409	-1.0198		2409	0.450958	-0.00842305	0.115292			2409	2409	0.450738	-0.00891676	0.101602			2409		-0.99109		ns
3252	3207	0.445048	-0.00256792	0.407112						3207	-1.0111		0.438151	-0.00652225	0.169824				-0.9942	3207	0.456726	-0.00992635	0.141224						3207	-0.97984		3207	0.445787	-0.00823228	0.115377			3207	3207	0.446612	-0.00636979	0.129842			3207		-0.98493		ns
3183	3139	0.491181	-0.00839567	0.283056						3139	-0.98595		0.490234	-0.00694765	0.167551				-0.99006	3139	0.484026	-0.0104835	0.136115						3139	-1.0005		3139	0.48844	-0.00869092	0.115432			3139	3139	0.488489	-0.00858923	0.107705			3139		-0.988		ns
604	595	0.395894	0.00543176	0.427018						595	-1.022		0.477431	0.100632	0.0671036				-1.0015	595	0.484406	0.0361921	0.269229						595	-1.075		595	0.463137	0.0715505	0.115467			595	595	0.452754	0.050259	0.135811			595		-1.0986		ns
3197	3152	0.287424	-0.00789745	0.284168						3152	-1.0058		0.311198	-0.010174	0.125412				-0.95705	3152	0.294582	-0.0055959	0.182742						3152	-0.9748		3152	0.297785	-0.00792797	0.115759			3152	3152	0.297779	-0.00794939	0.114905			3152		-0.96192		ns
11	11	0.188368	-0.0106131	0.236014						11	-1.0466		0.178385	-0.00991164	0.132635				-0.9728	11	0.180081	-0.00974383	0.146086						11	-1.0165		11	0.182311	-0.00984073	0.11619			11	11	0.182265	-0.010096	0.103439			11		-0.96094		ns
1901	1875	0.40752	-0.00740294	0.286458						1875	-1.0187		0.425781	-0.0102688	0.12248				-1.0512	1875	0.412438	-0.00533143	0.179186						1875	-1.0501		1875	0.415228	-0.00784057	0.116355			1875	1875	0.415279	-0.00771597	0.11682			1875		-0.9748		ns
428	422	0.339103	-0.0067499	0.321478						422	-0.97883		0.317491	-0.0105263	0.121771				-1.0176	422	0.339103	-0.0067499	0.172444						422	-1.009		422	0.331634	-0.00861475	0.116441			422	422	0.331846	-0.00797022	0.11488			422		-1.0143		ns
429	423	0.339103	-0.0067499	0.321478						423	-1.0187		0.317491	-0.0105263	0.121771				-0.9942	423	0.339103	-0.0067499	0.172444						423	-0.98493		423	0.331634	-0.00861475	0.116441			423	423	0.331846	-0.00797022	0.11488			423		-0.99943		ns
430	424	0.341367	-0.00773852	0.298064						424	-1.0165		0.320036	-0.0105835	0.121455				-1.0005	424	0.339103	-0.0067499	0.172444						424	-1.0122		424	0.333351	-0.00863469	0.116475			424	424	0.333456	-0.00831674	0.111267			424		-1.0026		ns
2259	2229	0.136767	-0.00686304	0.303773						2229	-0.99838		0.117188	-0.0105263	0.135236				-0.97782	2229	0.136767	-0.00686304	0.191618						2229	-0.988		2229	0.130111	-0.00861849	0.11688			2229	2229	0.130194	-0.00797522	0.122452			2229		-1.0209		ns
1845	1819	0.322274	0.00359644	0.430284						1819	-0.876		0.423611	0.103624	0.0630583				-1.009	1819	0.43965	0.0420332	0.248732						1819	-1.0364		1819	0.405618	0.0778996	0.117046			1819	1819	0.395359	0.0539723	0.119477			1819		-1.1049		ns
3716	3666	0.171526	-0.0106161	0.230769						3666	-1.0432		0.288411	0.0639895	0.159672				-1.0653	3666	0.290445	0.0613496	0.148941						3666	-1.0642		3666	0.257233	0.0718452	0.117062			3666	3666	0.250286	0.0460811	0.175433			3666		-1.063		ns
1021	1008	0.477077	-0.00423961	0.384583						1008	-1.0209		0.482639	-0.00961757	0.135055				-1.0005	1008	0.471274	-0.0081413	0.169755						1008	-1.0133		1008	0.476284	-0.00889412	0.117089			1008	1008	0.477012	-0.00735504	0.123259			1008		-0.94839		ns
2877	2840	0.472213	-0.00412145	0.386288						2840	-0.99733		0.478516	-0.00960974	0.135615				-0.99943	2840	0.465963	-0.0080799	0.169403						2840	-1.0264		2840	0.471515	-0.00886095	0.117093			2840	2840	0.472248	-0.00729425	0.123853			2840		-0.99109		ns
3710	3660	0.472213	-0.00412145	0.386288						3660	-1.0111		0.478516	-0.00960974	0.135615				-1.0187	3660	0.465963	-0.0080799	0.169403						3660	-1.0187		3660	0.471515	-0.00886095	0.117093			3660	3660	0.472248	-0.00729425	0.123853			3660		-0.99006		ns
1724	1701	0.251595	-0.0082952	0.282598						1701	-0.99733		0.256944	-0.00668563	0.166301				-0.9942	1701	0.273099	-0.0104534	0.12366						1701	-0.96487		1701	0.260519	-0.00857173	0.117263			1701	1701	0.260535	-0.00850692	0.108443			1701		-0.99213		ns
1599	1576	0.188541	-0.00873716	0.275063						1576	-0.99629		0.202908	-0.0105263	0.124679				-1.0209	1576	0.188541	-0.00873716	0.154047						1576	-0.99943		1576	0.193307	-0.0096644	0.117722			1576	1576	0.193362	-0.00937339	0.110393			1576		-0.96192		ns
637	628	0.118591	-0.00636919	0.322346						628	-0.99524		0.0987413	-0.0105263	0.135973				-1.0026	628	0.118591	-0.00636919	0.197581						628	-0.97581		628	0.111846	-0.00834235	0.117943			628	628	0.111927	-0.00760624	0.124204			628		-0.9839		ns
419	413	0.368097	-0.00452081	0.355542						413	-1.0264		0.353516	-0.00928565	0.138231				-0.99838	413	0.377967	-0.00877954	0.136186						413	-0.96192		413	0.365935	-0.00902629	0.118038			413	413	0.366479	-0.0075277	0.116264			413		-0.97681		ns
1249	1229	0.420008	-0.0105968	0.222082						1229	-1.023		0.5	0.0686404	0.139024				-1.0713	1229	0.500425	0.0718702	0.11025						1229	-1.0455		1229	0.486858	0.0724555	0.118139			1229	1229	0.473614	0.0465192	0.146768			1229		-1.0786		ns
2626	2592	0.484548	-0.00830348	0.28741						2592	-1.0252		0.490885	-0.0103029	0.125884				-0.97883	2592	0.486779	-0.00664137	0.185817						2592	-1.0375		2592	0.487385	-0.00849318	0.118197			2592	2592	0.487413	-0.00843502	0.109553			2592		-1.0264		ns
536	529	0.482657	-0.00696	0.318624						529	-1.0143		0.48914	-0.0106345	0.122491				-0.98493	529	0.483021	-0.00656946	0.189353						529	-0.98493		529	0.484697	-0.00860885	0.118411			529	529	0.484955	-0.00807371	0.113967			529		-0.95415		ns
2766	2731	0.228561	-0.0103734	0.247691						2731	-1.0409		0.218967	-0.00852329	0.148475				-1.0187	2731	0.212884	-0.00982774	0.135346						2731	-1.0275		2731	0.220219	-0.00918774	0.118446			2731	2731	0.220134	-0.00957644	0.102937			2731		-0.94553		ns
3860	3808	0.471274	-0.0081413	0.291265						3808	-0.98697		0.469618	-0.00679054	0.170262				-0.99943	3808	0.45964	-0.0105146	0.135055						3808	-0.98187		3808	0.466779	-0.00862235	0.118511			3808	3808	0.466856	-0.00845553	0.10995			3808		-0.99943		ns
1751	1726	0.450121	-0.00668527	0.312311						1726	-0.98085		0.448141	-0.00517794	0.190619				-1.033	1726	0.432155	-0.0105361	0.124369						1726	-0.98085		1726	0.443309	-0.00782873	0.118875			1726	1726	0.443483	-0.00743367	0.117429			1726		-1.009		ns
1147	1128	0.468258	-0.00990914	0.251396						1128	-1.0026		0.457682	-0.00956802	0.133858				-0.97081	1128	0.463319	-0.00728269	0.179108						1128	-1.0133		1128	0.463288	-0.00844319	0.118889			1128	1128	0.463066	-0.00892499	0.103704			1128		-1.0026		ns
2413	2381	0.468258	-0.00990914	0.251396						2381	-1.0079		0.457682	-0.00956802	0.133858				-1.0364	2381	0.463319	-0.00728269	0.179108						2381	-1.022		2381	0.463288	-0.00844319	0.118889			2381	2381	0.463066	-0.00892499	0.103704			2381		-0.94934		ns
3124	3082	0.444013	-0.00725446	0.297397						3082	-1.0297		0.425781	-0.0102688	0.12248				-0.98187	3082	0.440869	-0.00513984	0.198122						3082	-0.97681		3082	0.436772	-0.00770921	0.118974			3082	3082	0.436845	-0.00754064	0.118049			3082		-1.0026		ns
1342	1322	0.502192	0.00019091	0.479787						1322	-1.0198		0.498915	-0.00700991	0.162415				-1.0198	1322	0.500446	-0.008611	0.148249						1322	-1.0252		1322	0.499192	-0.00780045	0.11918			1322	1322	0.500509	-0.00514837	0.146202			1322		-0.99838		ns
552	545	0.35351	-0.00783892	0.29018						545	-0.99213		0.351067	-0.00683392	0.169999				-1.01	545	0.33242	-0.0105798	0.123743						545	-1.0187		545	0.34558	-0.00867794	0.119214			545	545	0.345681	-0.00838091	0.111453			545		-0.99213		ns
1127	1109	0.502668	0.00031181	0.482228						1109	-1.0308		0.5	-0.00855263	0.142295				-0.99733	1109	0.500018	-0.00697954	0.170078						1109	-1.0122		1109	0.499552	-0.00777183	0.119253			1109	1109	0.500886	-0.00508847	0.146838			1109		-1.0036		ns
1270	1250	0.500904	-0.00497841	0.357264						1250	-1.0421		0.500868	-0.00505336	0.187097				-1.0005	1250	0.496454	-0.0106379	0.126708						1250	-0.98595		1250	0.498951	-0.00780546	0.11928			1250	1250	0.499417	-0.00686593	0.125331			1250		-1.0143		ns
1159	1140	0.300658	-0.00994188	0.247045						1140	-0.95608		0.277995	-0.0089486	0.143833				-0.97081	1140	0.287659	-0.00627656	0.1742						1140	-0.98493		1140	0.288946	-0.00766655	0.119345			1140	1140	0.288733	-0.00840865	0.110147			1140		-0.97883		ns
3865	3813	0.502238	0.00040704	0.484859						3813	-0.988		0.498891	-0.00693318	0.163427				-1.0122	3813	0.500446	-0.008611	0.148249						3813	-1.0264		3813	0.499165	-0.00777053	0.119525			3813	3813	0.500504	-0.00507543	0.147144			3813		-1.0209		ns
691	682	0.0809077	-0.00462567	0.35774						682	-1.0582		0.0800781	-0.00504921	0.212816				-1.0275	682	0.0997236	-0.010627	0.143417						682	-0.99733		682	0.0867951	-0.00802184	0.119565			682	682	0.08688	-0.00703633	0.132166			682		-0.99733		ns
219	217	0.171703	-0.00850117	0.274353						217	-1.0143		0.170139	-0.00794844	0.158938				-0.99109	217	0.15424	-0.0106189	0.144421						217	-0.96882		217	0.165334	-0.00923237	0.119925			217	217	0.165378	-0.00896353	0.115653			217		-0.98697		ns
492	486	0.171703	-0.00850117	0.274353						486	-1.0154		0.170139	-0.00794844	0.158938				-0.98697	486	0.15424	-0.0106189	0.144421						486	-1.0122		486	0.165334	-0.00923237	0.119925			486	486	0.165378	-0.00896353	0.115653			486		-1.0165		ns
2947	2909	0.287659	-0.00627656	0.320052						2909	-0.99524		0.292318	-0.00452467	0.20184				-1.0725	2909	0.313649	-0.0105064	0.121105						2909	-1.0133		2909	0.29775	-0.00753568	0.119979			2909	2909	0.297859	-0.00716914	0.123628			2909		-1.0187		ns
1513	1490	0.501995	-0.00260702	0.41305						1490	-1.0079		0.501302	-0.0050581	0.186715				-1.0275	1490	0.498676	-0.0103906	0.127892						1490	-0.98493		1490	0.499824	-0.00768825	0.11999			1490	1490	0.500661	-0.00600266	0.135385			1490		-0.96684		ns
97	97	0.0611636	-0.0106322	0.229366						97	-1.0297		0.0507812	-0.00836707	0.17222				-1.0036	97	0.0513091	-0.00822061	0.175381						97	-1.01		97	0.0544447	-0.00843695	0.120039			97	97	0.0544055	-0.00916218	0.118843			97		-0.99629		ns
2879	2842	0.222892	0.00900709	0.329138						2842	-0.99524		0.322266	0.0997129	0.0753905				-1.01	2842	0.351772	0.0318941	0.335598						2842	-1.0798		2842	0.305993	0.0722729	0.120039			2842	2842	0.299118	0.0509504	0.134687			2842		-1.0653		ns
1306	1286	0.45964	-0.0105146	0.234468						1286	-1.0026		0.402778	0.0776769	0.12294				-1.0848	1286	0.406844	0.0838552	0.0915945						1286	-1.0738		1286	0.435153	0.0743762	0.120174			1286	1286	0.423056	0.0479085	0.144047			1286		-1.0689		ns
1840	1814	0.475601	-0.0104966	0.241061						1814	-0.95415		0.430773	0.0719449	0.126387				-1.0689	1814	0.434895	0.0783636	0.109026						1814	-1.0443		1814	0.459208	0.0702084	0.120468			1814	1814	0.447071	0.0449676	0.167999			1814		-1.0798		ns
3569	3519	0.501371	0.00047242	0.487174						3519	-1.0133		0.500434	-0.00855434	0.141988				-1.0209	3519	0.497378	-0.00688306	0.173979						3519	-0.99213		3519	0.498374	-0.00772714	0.120506			3519	3519	0.499724	-0.00500634	0.148279			3519		-0.9748		ns
3872	3820	0.480566	-0.00825282	0.289562						3820	-1.0275		0.487847	-0.0103015	0.126538				-0.98187	3820	0.483021	-0.00656946	0.189353						3820	-0.9503		3820	0.483792	-0.00845751	0.120544			3820	3820	0.483822	-0.00839517	0.110593			3820		-0.9718		ns
494	488	0.47882	-0.00649239	0.330516						488	-0.98085		0.486111	-0.0105263	0.12413				-0.96684	488	0.47882	-0.00649239	0.192575						488	-1.0133		488	0.480943	-0.00853975	0.120595			488	488	0.481263	-0.00787	0.116817			488		-1.0036		ns
910	899	0.450296	-0.00993392	0.241532						899	-1.0047		0.458333	-0.00669856	0.1693				-0.96388	899	0.462834	-0.00938842	0.150539						899	-0.99838		899	0.45745	-0.00801824	0.121059			899	899	0.457162	-0.00865471	0.10445			899		-1.0122		ns
3676	3626	0.406982	-0.0100755	0.230833						3626	-1.0079		0.335069	0.0955004	0.085404				-1.0421	3626	0.322027	0.0826736	0.102708						3626	-1.0512		3626	0.365352	0.0792397	0.121073			3626	3626	0.354673	0.0515157	0.15082			3626		-1.0375		ns
1328	1308	0.321734	0.00027792	0.493666						1308	-1.0176		0.336372	-0.00759253	0.159898				-1.0122	1308	0.300936	-0.00806197	0.149191						1308	-1.0286		1308	0.31888	-0.00781522	0.121279			1308	1308	0.319735	-0.00511896	0.149321			1308		-0.96388		ns
483	477	0.453501	-0.0102187	0.236979						477	-1.0058		0.445312	-0.00658664	0.171066				-1.0079	477	0.440058	-0.00884851	0.148352						477	-1.0058		477	0.446654	-0.00772467	0.121299			477	477	0.44629	-0.00854632	0.10514			477		-0.96388		ns
3242	3197	0.471417	0.00362154	0.42911						3197	-0.97984		0.395833	0.0437673	0.258052				-1.0922	3197	0.445868	0.106569	0.0660124						3197	-1.0364		3197	0.447372	0.0714798	0.121494			3197	3197	0.437542	0.0506194	0.129882			3197		-1.075		ns
1729	1706	0.480566	-0.00825282	0.289562						1706	-0.99838		0.451389	0.0866397	0.0903956				-1.0524	1706	0.430994	0.0608838	0.156702						1706	-1.0501		1706	0.466258	0.0696562	0.121766			1706	1706	0.454372	0.0453201	0.164818			1706		-1.0774		ns
3668	3618	0.497378	-0.00688306	0.31502						3618	-1.0111		0.499566	-0.0103068	0.122046				-0.988	3618	0.498711	-0.00485796	0.201222						3618	-1.0176		3618	0.498433	-0.00760937	0.121772			3618	3618	0.49855	-0.00737237	0.119678			3618		-1.0364		ns
3690	3640	0.128028	-0.00203078	0.416874						3640	-1.0398		0.108073	-0.00951173	0.148403				-1.0026	3640	0.136767	-0.00686304	0.191618						3640	-1.0319		3640	0.123975	-0.00807437	0.121968			3640	3640	0.124232	-0.00599053	0.14568			3640		-1.0308		ns
369	363	0.498394	-0.00277449	0.411821						363	-1.0241		0.490885	-0.0103029	0.125884				-0.95705	363	0.49863	-0.00518804	0.196531						363	-0.99006		363	0.495129	-0.00775445	0.122007			363	363	0.495945	-0.00609648	0.135381			363		-0.9748		ns
1169	1150	0.425618	0.00242636	0.482053						1150	-1.0047		0.436837	-0.00723716	0.160378				-1.0154	1150	0.40752	-0.00740294	0.152795						1150	-0.97681		1150	0.422006	-0.00731481	0.122193			1150	1150	0.423358	-0.00409853	0.163812			1150		-1.0036		ns
2067	2040	0.460846	-0.00523443	0.353265						2040	-0.99629		0.524306	0.100105	0.0800618				-1.0455	2040	0.517152	0.0598624	0.162685						2040	-1.0594		2040	0.51564	0.0812382	0.12226			2040	2040	0.50094	0.0542775	0.116432			2040		-1.0642		ns
2115	2088	0.287059	-0.0104733	0.2304						2088	-1.0241		0.271267	-0.00688842	0.168254				-1.0308	2088	0.266227	-0.0083832	0.150494						2088	-0.98903		2088	0.27509	-0.00768941	0.122285			2088	2088	0.27484	-0.0086066	0.106838			2088		-0.99838		ns
2064	2037	0.35021	-0.0105437	0.234533						2037	-1.0264		0.454861	0.0675773	0.136714				-1.0653	2037	0.454624	0.0723897	0.11873						2037	-1.0725		2037	0.43205	0.0741878	0.122358			2037	2037	0.420059	0.0477577	0.145241			2037		-1.096		ns
3094	3053	0.356591	-0.00671029	0.313879						3053	-0.99109		0.375	-0.0105263	0.123387				-0.9839	3053	0.356591	-0.00671029	0.169401						3053	-0.98903		3053	0.362541	-0.0086704	0.122446			3053	3053	0.362766	-0.00804459	0.111013			3053		-1.0068		ns
1635	1612	0.127552	-0.00950458	0.251442						1612	-1.0241		0.108073	-0.00951173	0.148403				-0.99213	1612	0.118591	-0.00636919	0.197581						1612	-1.0111		1612	0.118092	-0.00799166	0.122477			1612	1612	0.118037	-0.00846131	0.115082			1612		-1.01		ns
3575	3525	0.197046	-0.0062498	0.333814						3525	-1.0252		0.203125	-0.00836707	0.150359				-1.0005	3525	0.180034	-0.0102413	0.139951						3525	-0.99943		3525	0.19324	-0.00925194	0.122495			3525	3525	0.193435	-0.00823209	0.123288			3525		-0.96783		ns
20	20	0.0907138	-0.00021805	0.468141						20	-1.0353		0.108073	-0.00951173	0.148403				-0.98289	20	0.080866	-0.00555598	0.219489						20	-1.0058		20	0.0930446	-0.00780116	0.122541			20	20	0.0932677	-0.00539022	0.152413			20		-0.9738		ns
1402	1382	0.466907	-0.00399432	0.387092						1382	-0.93892		0.476128	-0.010296	0.127828				-0.9503	1382	0.463559	-0.00622639	0.194254						1382	-1.0421		1382	0.468226	-0.00830254	0.122563			1382	1382	0.468884	-0.00688804	0.128339			1382		-0.96981		ns
3771	3720	0.500011	-0.00869366	0.272949						3720	-0.99524		0.5	-0.00976219	0.127978				-1.0275	3720	0.501335	-0.00503051	0.195932						3720	-1.0068		3720	0.500666	-0.00739314	0.12265			3720	3720	0.500453	-0.00782023	0.114134			3720		-0.96487		ns
3098	3057	0.322904	-0.00933508	0.268485						3057	-0.89735		0.344414	-0.00985041	0.131986				-0.9942	3057	0.333117	-0.00633268	0.177881						3057	-1.0165		3057	0.333661	-0.0080821	0.122713			3057	3057	0.33352	-0.00850816	0.109216			3057		-0.96094		ns
1474	1453	0.429953	-0.0024083	0.405669						1453	-1.0176		0.427083	-0.00410783	0.201093				-0.99316	1453	0.446784	-0.0105257	0.131687						1453	-1.0015		1453	0.433894	-0.00733204	0.122805			1453	1453	0.434583	-0.00573489	0.140403			1453		-1.0209		ns
75	75	0.485474	-0.00445133	0.377359						75	-1.0286		0.464844	0.0934984	0.0799601				-1.0512	75	0.433494	0.0522414	0.192633						75	-1.0489		75	0.472805	0.0696168	0.12283			75	75	0.461362	0.0465401	0.154282			75		-1.0642		ns
659	650	0.171791	-0.00751392	0.295673						650	-0.97782		0.152778	-0.0105263	0.133786				-1.0058	650	0.171791	-0.00751392	0.182692						650	-1.0478		650	0.165323	-0.00897556	0.122866			650	650	0.165408	-0.00845243	0.121411			650		-1.0421		ns
2046	2019	0.171791	-0.00751392	0.295673						2019	-1.0353		0.152778	-0.0105263	0.133786				-1.0143	2019	0.171791	-0.00751392	0.182692						2019	-1.0068		2019	0.165323	-0.00897556	0.122866			2019	2019	0.165408	-0.00845243	0.121411			2019		-1.0443		ns
1667	1644	0.474808	-0.0020767	0.437053						1644	-1.0026		0.478725	-0.00727903	0.164713				-0.99733	1644	0.462834	-0.00938842	0.150539						1644	-0.99838		1644	0.471167	-0.00831762	0.123124			1644	1644	0.472133	-0.00625389	0.136529			1644		-0.98903		ns
2988	2950	0.163014	-0.00968447	0.244929						2950	-1.0143		0.170139	-0.00794844	0.158938				-0.988	2950	0.180034	-0.0102413	0.139951						2950	-0.96981		2950	0.171097	-0.00907975	0.123159			2950	2950	0.17106	-0.00929455	0.112361			2950		-1.0026		ns
1530	1507	0.335645	-0.00798322	0.295205						1507	-1.0176		0.235677	0.0681012	0.139355				-1.009	1507	0.26117	0.0961715	0.0764816						1507	-1.0176		1507	0.284593	0.0705651	0.12329			1507	1507	0.277373	0.0463713	0.162715			1507		-1.0594		ns
686	677	0.436386	-0.00344883	0.383483						677	-0.9728		0.34809	0.0603491	0.182376				-1.0665	677	0.388068	0.10717	0.0562514						677	-1.0421		677	0.401039	0.076567	0.123573			677	677	0.390693	0.0521129	0.129879			677		-1.0489		ns
2791	2755	0.493934	-0.00281605	0.413099						2755	-0.98493		0.492188	-0.00495684	0.194082				-1.0154	2755	0.497332	-0.0104462	0.12832						2755	-1.0133		2755	0.493692	-0.00768036	0.123665			2755	2755	0.494479	-0.00607634	0.135842			2755		-0.97883		ns
1237	1217	0.308893	0.00081739	0.499042						1217	-1.0308		0.318359	-0.00501561	0.192878				-1.0079	1217	0.280262	-0.00953402	0.132548						1217	-0.988		1217	0.301747	-0.00713657	0.124269			1217	1217	0.30256	-0.00443081	0.157679			1217		-0.98697		ns
50	50	0.0311312	-0.00726535	0.286333						50	-0.96684		0.110677	0.0380186	0.284871				-1.0387	50	0.103168	0.0570214	0.163726						50	-1.0058		50	0.0837507	0.0630659	0.124469			50	50	0.0817635	0.0402941	0.192178			50		-1.0835		ns
1878	1852	0.0311312	-0.00726535	0.286333						1852	-1.0286		0.110677	0.0380186	0.284871				-1.0165	1852	0.103168	0.0570214	0.163726						1852	-1.0026		1852	0.0837507	0.0630659	0.124469			1852	1852	0.0817635	0.0402941	0.192178			1852		-1.1423		ns
150	150	0.465461	-0.0102555	0.243151						150	-0.90879		0.458333	-0.00669856	0.1693				-0.97081	150	0.45381	-0.00884721	0.154406						150	-1.0421		150	0.459574	-0.00777786	0.124484			150	150	0.459202	-0.00859465	0.105468			150		-1.0015		ns
493	487	0.492965	-0.00677089	0.319363						487	-0.9728		0.497396	-0.0103059	0.123266				-1.0111	487	0.494746	-0.00471449	0.207395						487	-1.0165		487	0.494916	-0.00754022	0.124526			487	487	0.495038	-0.00729145	0.12122			487		-1.0026		ns
796	787	0.229125	-0.00543408	0.356929						787	-0.99006		0.226997	-0.00617893	0.176849				-1.0047	787	0.251307	-0.0106008	0.127861						787	-0.96684		787	0.235558	-0.008445	0.124775			787	787	0.23578	-0.00749845	0.121131			787		-1.0176		ns
3056	3016	0.484171	-0.00177706	0.442844						3016	-1.0319		0.486979	-0.00692373	0.168483				-1.0409	3016	0.47346	-0.00946138	0.152254						3016	-1.0252		3016	0.480539	-0.00816332	0.124969			3016	3016	0.481554	-0.00603711	0.138711			3016		-1.0068		ns
641	632	0.109156	-0.00936197	0.261258						632	-0.94553		0.0894097	-0.00929995	0.152176				-0.9728	632	0.0999707	-0.00567362	0.212511						632	-0.99524		632	0.0995315	-0.00755816	0.125017			632	632	0.0994767	-0.00811292	0.118235			632		-0.97883		ns
1463	1442	0.155205	0.00190041	0.499976						1442	-1.0047		0.253906	0.0866397	0.0949623				-1.0209	1442	0.279379	0.0350342	0.305183						1442	-1.0187		1442	0.235139	0.0692798	0.125139			1442	1442	0.229622	0.0469176	0.161373			1442		-1.0986		ns
2098	2071	0.45381	-0.00884721	0.266008						2071	-0.99838		0.4375	-0.00952381	0.132619				-0.99006	2071	0.447971	-0.00517794	0.20273						2071	-1.0872		2071	0.446604	-0.00737593	0.125176			2071	2071	0.446393	-0.00785202	0.112671			2071		-0.99006		ns
1638	1615	0.448447	0.0126831	0.271653						1615	-1.0187		0.513672	0.112427	0.0542901				-0.97984	1615	0.507446	0.0331449	0.3081						1615	-1.0897		1615	0.500684	0.0751102	0.12546			1615	1615	0.490048	0.0550373	0.11073			1615		-1.0774		ns
3444	3395	0.436692	-0.00723716	0.296007						3395	-1.009		0.442274	-0.00432829	0.200442				-1.01	3395	0.453501	-0.0102187	0.137154						3395	-0.9718		3395	0.44416	-0.00725124	0.125592			3395	3395	0.444154	-0.00726547	0.119312			3395		-0.98493		ns
60	60	0.505457	0.0118795	0.284065						60	-1.023		0.483181	0.0398918	0.26852				-1.0501	60	0.524901	0.121273	0.0429512	Positive	0.043	1			60	-1.022		60	0.516174	0.0800982	0.125702			60	60	0.504646	0.0590845	0.0974795			60		-0.9748		ns
477	471	0.441429	0.00195303	0.486788						471	-0.97984		0.448141	-0.00517794	0.190619				-1.0264	471	0.420318	-0.00910456	0.135254						471	-0.99213		471	0.435348	-0.00708696	0.125748			471	471	0.436652	-0.00407819	0.161595			471		-1.0154		ns
3666	3616	0.255287	0.0182106	0.21537						3616	-1.0015		0.350749	0.110741	0.0603579				-1.0026	3616	0.384933	0.0278064	0.391465						3616	-1.0524		3616	0.336782	0.0728227	0.125792			3616	3616	0.330227	0.0544172	0.13625			3616		-1.0398		ns
509	503	0.0412189	-0.0106347	0.223677						503	-0.90701		0.0507812	-0.00836707	0.17222				-0.96388	503	0.0512952	-0.00867975	0.168941						503	-0.99213		503	0.047811	-0.00838332	0.125929			503	503	0.0477757	-0.00912759	0.125282			503		-0.95997		ns
364	358	0.317222	-0.00174741	0.444498						358	-1.0187		0.287012	-0.0104733	0.12576				-0.98903	358	0.321076	-0.0038857	0.211329						358	-1.0241		358	0.307802	-0.00704149	0.125929			358	358	0.30836	-0.00521931	0.148189			358		-1.0036		ns
3685	3635	0.458758	-0.0009653	0.454071						3635	-0.99524		0.423611	0.103624	0.0630583				-1.0036	3635	0.378616	0.0514255	0.21689						3635	-1.0582		3635	0.430785	0.0731219	0.126003			3635	3635	0.420421	0.0502735	0.131253			3635		-1.022		ns
3024	2985	0.44737	-0.00786934	0.284713						2985	-0.9748		0.442274	-0.00432829	0.200442				-1.0143	2985	0.428345	-0.00995235	0.129316						2985	-0.99838		2985	0.439449	-0.00709901	0.126071			2985	2985	0.439345	-0.00733667	0.119644			2985		-1.0036		ns
1805	1780	0.492965	-0.00677089	0.319363						1780	-1.0524		0.492188	-0.00495684	0.194082				-0.99838	1780	0.484026	-0.0104835	0.136115						1780	-1.01		1780	0.489589	-0.00767686	0.126108			1780	1780	0.489739	-0.00736917	0.121138			1780		-1.0209		ns
892	882	0.461157	-0.00385754	0.386477						882	-1.0079		0.461806	-0.00459042	0.197855				-1.0005	882	0.443274	-0.0106108	0.128956						882	-1.0618		882	0.454877	-0.00752345	0.126132			882	882	0.455437	-0.00628445	0.131367			882		-0.98493		ns
1569	1546	0.500057	0.00056821	0.490539						1546	-0.95415		0.5	-0.00964912	0.129282				-0.99109	1546	0.49695	-0.00478922	0.20419						1546	-1.0133		1546	0.497714	-0.0072473	0.126294			1546	1546	0.498997	-0.00465842	0.153057			1546		-1.0122		ns
16	16	0.236999	-0.00407724	0.384744						16	-0.99733		0.242188	-0.00645161	0.169428				-1.0079	16	0.212829	-0.0103372	0.129361						16	-1.0341		16	0.230381	-0.00827974	0.126357			16	16	0.230712	-0.00683184	0.130181			16		-0.99524		ns
1669	1646	0.266963	-0.00282466	0.398592						1646	-1.022		0.26454	-0.00389448	0.206162				-1.0133	1646	0.293857	-0.0105907	0.119192						1646	-1.01		1646	0.2747	-0.00732938	0.126427			1646	1646	0.275085	-0.00591787	0.137054			1646		-0.96487		ns
1734	1711	0.415843	-0.0101036	0.231265						1711	-1.0079		0.434028	-0.00825263	0.147346				-0.9748	1711	0.42926	-0.00563612	0.183427						1711	-1.0341		1711	0.426849	-0.00692492	0.126517			1711	1711	0.426403	-0.00797881	0.115004			1711		-1.0176		ns
3586	3536	0.355912	-0.010572	0.231734						3536	-0.988		0.370226	-0.0078608	0.157754				-1.0111	3536	0.3727	-0.00875328	0.138738						3536	-0.99006		3536	0.366571	-0.00827328	0.126527			3536	3536	0.366295	-0.00903356	0.100071			3536		-0.99943		ns
367	361	0.189352	-0.00015234	0.471421						361	-0.99838		0.291667	0.0857143	0.0957574				-1.0922	361	0.314622	0.0374372	0.267992						361	-1.0594		361	0.271802	0.0691324	0.126649			361	361	0.265351	0.0465033	0.165785			361		-1.0762		ns
2438	2406	0.314268	-0.00654487	0.328933						2406	-0.99733		0.284722	-0.0101412	0.129662				-0.98187	2406	0.308212	-0.00367099	0.210697						2406	-1.0536		2406	0.302286	-0.00688406	0.127125			2406	2406	0.302336	-0.00671872	0.12919			2406		-0.99524		ns
1436	1416	0.406982	-0.0100755	0.230833						1416	-1.0275		0.395833	-0.00609418	0.17315				-1.0122	1416	0.388166	-0.00879785	0.134114						1416	-1.0176		1416	0.397331	-0.00746117	0.127224			1416	1416	0.396993	-0.00831995	0.10741			1416		-0.98085		ns
2977	2939	0.252059	-0.00453885	0.366103						2939	-1.0036		0.277778	-0.0105263	0.125164				-0.98595	2939	0.252059	-0.00453885	0.206384						2939	-1.0432		2939	0.260438	-0.00766136	0.127287			2939	2939	0.260688	-0.00669659	0.128388			2939		-0.9718		ns
2391	2359	0.461912	-0.00976224	0.251743						2359	-1.0559		0.46897	-0.00632127	0.176315				-0.9728	2359	0.47346	-0.00946138	0.152254						2359	-0.9942		2359	0.468406	-0.00788229	0.127432			2359	2359	0.468117	-0.00850332	0.109637			2359		-0.98595		ns
2097	2070	0.466907	-0.00399432	0.387092						2070	-0.99316		0.467448	-0.00466207	0.19852				-1.0165	2070	0.450143	-0.0106147	0.131753						2070	-1.0165		2070	0.460971	-0.00756554	0.127586			2070	2070	0.461523	-0.00636031	0.132315			2070		-0.98085		ns
3149	3106	0.196704	-0.0097905	0.255998						3106	-1.0187		0.178385	-0.00991164	0.132635				-0.98289	3106	0.188638	-0.00773806	0.167033						3106	-0.98903		3106	0.187931	-0.00884673	0.127653			3106	3106	0.187876	-0.00914555	0.113363			3106		-1.0005		ns
2758	2723	0.0710345	-0.00882173	0.263587						2723	-1.0286		0.0800781	-0.00504921	0.212816				-1.0165	2723	0.0902937	-0.00962293	0.159165						2723	-1.0047		2723	0.0805149	-0.00726579	0.127893			2723	2723	0.0804682	-0.00785002	0.124055			2723		-0.99629		ns
1182	1163	0.503306	0.00352837	0.444247						1163	-1.0353		0.498915	-0.00700991	0.162415				-1.0143	1163	0.500674	-0.00702231	0.168852						1163	-0.98085		1163	0.499209	-0.00701184	0.12798			1163	1163	0.500952	-0.00350958	0.167953			1163		-0.99524		ns
2013	1986	0.405534	-0.00821311	0.268904						1986	-0.91956		0.39894	-0.00483036	0.190467				-1.0015	1986	0.382898	-0.00996738	0.121649						1986	-1.0111		1986	0.395898	-0.0073879	0.128388			1986	1986	0.395799	-0.00763798	0.114839			1986		-1.0252		ns
1864	1838	0.473225	0.00016993	0.491059						1838	-1.0079		0.460938	-0.00838537	0.148108				-1.0198	1838	0.478636	-0.00727903	0.181306						1838	-0.95802		1838	0.46965	-0.00782631	0.128432			1838	1838	0.470893	-0.00516692	0.150431			1838		-0.9728		ns
1413	1393	0.439195	0.00425471	0.435626						1393	-1.0005		0.422526	-0.00637418	0.169542				-1.0606	1393	0.450892	-0.00726768	0.174804						1393	-0.98289		1393	0.435883	-0.00682304	0.12879			1393	1393	0.43748	-0.00314648	0.174237			1393		-0.99943		ns
2152	2124	0.395053	0.00120388	0.480353						2124	-1.0154		0.405165	-0.00619626	0.172612				-0.99213	2124	0.3727	-0.00875328	0.138738						2124	-0.98187		2124	0.389899	-0.00741675	0.128806			2124	2124	0.39102	-0.00452918	0.152711			2124		-1.0198		ns
3189	3144	0.481935	-0.00980318	0.255124						3144	-0.99213		0.520787	0.0724229	0.146117				-1.0689	3144	0.525954	0.0894369	0.0860135						3144	-1.0478		3144	0.525243	0.0806504	0.128923			3144	3144	0.509104	0.051505	0.131811			3144		-1.1153		ns
2362	2330	0.320321	-0.00862537	0.283748						2330	-0.98903		0.330729	-0.00522172	0.191094				-0.99943	2330	0.34451	-0.00985041	0.132639						2330	-1.0241		2330	0.331982	-0.00750695	0.129008			2330	2330	0.331852	-0.00789948	0.115662			2330		-0.99943		ns
23	23	0.258696	-0.0104305	0.234823						23	-0.96585		0.378255	0.0636833	0.170244				-1.0701	23	0.376621	0.0705838	0.134305						23	-1.0798		23	0.347617	0.0737545	0.129041			23	23	0.338027	0.047476	0.177043			23		-1.0571		ns
2976	2938	0.357007	-0.00438982	0.36675						2938	-1.0398		0.354167	-0.00557276	0.186837				-1.0111	2938	0.377632	-0.0105638	0.116445						2938	-0.95511		2938	0.362477	-0.00809767	0.12911			2938	2938	0.362906	-0.00690607	0.123884			2938		-1.0005		ns
572	564	0.296095	0.00465193	0.425453						564	-1.0275		0.271267	-0.00688842	0.168254				-0.99629	564	0.314268	-0.00654487	0.17122						564	-0.98697		564	0.292688	-0.00670363	0.129527			564	564	0.293794	-0.00291539	0.177613			564		-0.99213		ns
840	831	0.0907833	0.00117739	0.499453						831	-1.0398		0.0703125	-0.00896686	0.160477				-0.97782	831	0.0999707	-0.00567362	0.212511						831	-1.0264		831	0.0867117	-0.00711101	0.12954			831	831	0.0869628	-0.00420269	0.169606			831		-0.99316		ns
2459	2427	0.204936	-0.00893028	0.276937						2427	-0.9748		0.226562	-0.0100424	0.128858				-1.009	2427	0.213217	-0.00664396	0.175765						2427	-1.0079		2427	0.21499	-0.00836427	0.12954			2427	2427	0.214944	-0.00857763	0.114961			2427		-1.022		ns
242	239	0.477077	-0.00423961	0.384583						239	-1.0275		0.517361	0.058142	0.199321				-1.0948	239	0.528898	0.101697	0.0686624						239	-1.0198		239	0.522337	0.0800564	0.129574			239	239	0.507822	0.0537617	0.120429			239		-1.0835		ns
790	781	0.251595	-0.0082952	0.282598						781	-1.0005		0.226562	-0.0100424	0.128858				-0.97681	781	0.244423	-0.00569672	0.189997						781	-1.0133		781	0.240834	-0.00787059	0.130173			781	781	0.240809	-0.00797618	0.114515			781		-1.0241		ns
1092	1075	0.118339	-0.0106244	0.232097						1075	-1.0241		0.135417	-0.00728745	0.181372				-1.0122	1075	0.136698	-0.00782723	0.177903						1075	-1.0111		1075	0.130307	-0.00742207	0.130291			1075	1075	0.13017	-0.00848018	0.116768			1075		-0.98903		ns
1889	1863	0.118339	-0.0106244	0.232097						1863	-0.97081		0.135417	-0.00728745	0.181372				-0.96388	1863	0.136698	-0.00782723	0.177903						1863	-0.99524		1863	0.130307	-0.00742207	0.130291			1863	1863	0.13017	-0.00848018	0.116768			1863		-0.99943		ns
254	251	0.154501	-0.00723064	0.294301						251	-1.0058		0.259766	0.0722068	0.131005				-1.0501	251	0.273484	0.0452714	0.241399						251	-1.1049		251	0.235253	0.0677323	0.130318			251	251	0.229388	0.043893	0.180765			251		-1.0606		ns
14	14	0.457585	-0.00612462	0.329692						14	-1.0466		0.416667	0.0947368	0.082427				-1.0835	14	0.38567	0.0590889	0.175695						14	-1.0725		14	0.430978	0.0717086	0.130395			14	14	0.420032	0.0475163	0.146659			14		-1.0432		ns
2456	2424	0.33242	-0.0105798	0.240614						2424	-1.0297		0.311632	-0.00735962	0.160157				-0.96981	2424	0.314268	-0.00654487	0.17122						2424	-1.0079		2424	0.319785	-0.0070323	0.130414			2424	2424	0.319414	-0.00820285	0.112818			2424		-0.96192		ns
667	658	0.0902937	-0.00962293	0.253111						658	-0.988		0.0800781	-0.00504921	0.212816				-1.0026	658	0.0710345	-0.00882173	0.170009						658	-1.0005		658	0.0805332	-0.00703722	0.130456			658	658	0.0804682	-0.00785002	0.124055			658		-0.9718		ns
3367	3321	0.476834	-0.00527481	0.359589						3321	-1.0364		0.477431	-0.00478469	0.198758				-0.97681	3321	0.485818	-0.010633	0.133312						3321	-0.99838		3321	0.479648	-0.00769124	0.130633			3321	3321	0.480022	-0.00690477	0.128273			3321		-1.0264		ns
3756	3706	0.251307	-0.0106008	0.234825						3706	-0.84818		0.271267	-0.00688842	0.168254				-0.99629	3706	0.273469	-0.0077116	0.156715						3706	-1.0111		3706	0.265664	-0.00721433	0.130954			3706	3706	0.265369	-0.00833333	0.11051			3706		-0.99006		ns
324	318	0.221726	-0.00150358	0.450564						318	-1.0176		0.211372	-0.00585756	0.18342				-1.0319	318	0.243915	-0.00988217	0.136003						318	-0.9728		318	0.225155	-0.00796175	0.131029			318	318	0.225621	-0.00588011	0.143706			318		-0.94458		ns
2463	2431	0.440231	-0.00501396	0.347888						2431	-1.0068		0.416668	-0.0107125	0.11714				-0.99006	2431	0.437722	-0.00249372	0.233608						2431	-1.0165		2431	0.431298	-0.00645612	0.132357			2431	2431	0.431515	-0.00594983	0.138397			2431		-1.0264		ns
239	236	0.188541	-0.00873716	0.275063						236	-1.0133		0.307292	0.049777	0.222861				-1.0398	236	0.298922	0.0698058	0.12022						236	-1.0489		236	0.27193	0.0675981	0.132368			236	236	0.26508	0.043503	0.186631			236		-1.1127		ns
1981	1955	0.288625	0.00045733	0.475917						1955	-0.99316		0.25651	-0.0100988	0.124892				-1.0241	1955	0.294906	-0.00342642	0.214286						1955	-1.022		1955	0.279245	-0.0066154	0.13261			1955	1955	0.279926	-0.00416686	0.159805			1955		-0.98289		ns
7	7	0.15424	-0.0106189	0.224652						7	-1.009		0.170139	-0.00794844	0.158938				-0.99109	7	0.171703	-0.00850117	0.169098						7	-1.0252		7	0.165512	-0.0081459	0.132716			7	7	0.165378	-0.00896353	0.115653			7		-0.9738		ns
2859	2822	0.475335	-0.0014891	0.451522						2822	-0.91235		0.477431	-0.00478469	0.198758				-1.033	2822	0.459703	-0.0102377	0.138467						2822	-1.0005		2822	0.469915	-0.00744025	0.133043			2822	2822	0.470847	-0.00544586	0.146752			2822		-1.0068		ns
3777	3726	0.320321	-0.00862537	0.283748						3726	-0.96094		0.291667	-0.00902256	0.142245				-0.96192	3726	0.308212	-0.00367099	0.210697						3726	-1.0308		3726	0.306894	-0.00639799	0.133048			3726	3726	0.306679	-0.00710357	0.125189			3726		-1.0058		ns
819	810	0.459703	-0.0102377	0.240215						810	-1.0209		0.471788	-0.00843461	0.149819				-0.9839	810	0.469089	-0.00632127	0.195178						810	-0.97581		810	0.467317	-0.00737091	0.133076			810	810	0.466877	-0.00831975	0.111453			810		-0.98289		ns
3909	3856	0.488909	-0.0107527	0.233357						3856	-0.99629		0.482936	-0.00727128	0.164317				-0.98187	3856	0.482855	-0.00727128	0.179408						3856	-0.98493		3856	0.485446	-0.007289	0.133144			3856	3856	0.484899	-0.0084248	0.110101			3856		-0.97984		ns
3818	3766	0.369503	-0.0109941	0.216309						3766	-1.0375		0.388186	-0.0073585	0.156664				-1.0047	3766	0.388478	-0.00716047	0.153344						3766	-0.97681		3766	0.382553	-0.00720422	0.133532			3766	3766	0.382089	-0.00842843	0.105802			3766		-1.01		ns
244	241	0.494658	-0.00982659	0.250939						241	-1.0036		0.488281	-0.00850526	0.147994				-1.022	241	0.491948	-0.00525476	0.20205						241	-1.0478		241	0.492087	-0.00690586	0.133565			241	241	0.491617	-0.00786853	0.115124			241		-0.96981		ns
2806	2770	0.497349	-0.0103799	0.238444						2770	-1.0187		0.485026	0.0799011	0.0996467				-1.0665	2770	0.479031	0.0712643	0.110318						2770	-1.0922		2770	0.500767	0.0724333	0.133623			2770	2770	0.487185	0.0465745	0.152453			2770		-1.0725		ns
90	90	0.47565	-0.0102884	0.245436						90	-0.92869		0.521701	0.0735441	0.143087				-1.0443	90	0.524408	0.0836469	0.0965511						90	-1.0478		90	0.522572	0.0786351	0.133701			90	90	0.507348	0.0509876	0.1341			90		-1.1062		ns
902	892	0.500075	0.00399861	0.430797						892	-1.0341		0.5	-0.00855263	0.142295				-0.98697	892	0.494746	-0.00471449	0.207395						892	-1.0111		892	0.49652	-0.00665736	0.133785			892	892	0.49827	-0.00312218	0.174332			892		-0.98493		ns
872	863	0.0513091	-0.00822061	0.277773						863	-0.99629		0.130642	0.0574576	0.176252				-1.0501	863	0.139919	0.0387204	0.267925						863	-1.0409		863	0.109934	0.0613193	0.134236			863	863	0.107383	0.0390277	0.212019			863		-1.0725		ns
2503	2471	0.0513091	-0.00822061	0.277773						2471	-0.98697		0.130642	0.0574576	0.176252				-1.0432	2471	0.139919	0.0387204	0.267925						2471	-1.0618		2471	0.109934	0.0613193	0.134236			2471	2471	0.107383	0.0390277	0.212019			2471		-1.0653		ns
627	618	0.387931	-0.0100124	0.230425						618	-1.0143		0.375868	-0.00585876	0.181959				-0.97681	618	0.367324	-0.00875768	0.140954						618	-0.97681		618	0.37737	-0.00732705	0.134338			618	618	0.37704	-0.00820794	0.107459			618		-0.98903		ns
3054	3014	0.486563	0.00077055	0.496644						3014	-1.0079		0.48892	-0.00526728	0.190671				-0.98697	3014	0.47346	-0.00946138	0.152254						3014	-0.99006		3014	0.481697	-0.00733391	0.13438			3014	3014	0.482984	-0.00464859	0.156506			3014		-0.98493		ns
550	543	0.0997236	-0.010627	0.235084						543	-0.9503		0.117405	-0.00679054	0.183889				-1.0241	543	0.11853	-0.00732206	0.183841						543	-0.99109		543	0.112044	-0.00686816	0.134447			543	543	0.111906	-0.00810964	0.118418			543		-0.96094		ns
2909	2872	0.378745	-0.00463685	0.347802						2872	-0.99629		0.353299	-0.0105263	0.123583				-0.96684	2872	0.378745	-0.00463685	0.187526						2872	-0.96388		2872	0.369829	-0.00754116	0.134501			2872	2872	0.370199	-0.00653608	0.127175			2872		-0.98085		ns
3237	3192	0.327886	-0.00063934	0.471639						3192	-1.0058		0.425998	0.092431	0.081131				-1.0455	3192	0.43965	0.0420332	0.248732						3192	-1.096		3192	0.407959	0.0718236	0.134622			3192	3192	0.398015	0.0486345	0.14731			3192		-1.0689		ns
1965	1939	0.245374	0.00210681	0.47958						1939	-0.99629		0.226997	-0.00617893	0.176849				-0.9839	1939	0.266227	-0.0083832	0.150494						1939	-1.0375		1939	0.245372	-0.00733901	0.134711			1939	1939	0.246131	-0.00423238	0.157791			1939		-1.0154		ns
1438	1418	0.314803	-0.00307634	0.411385						1418	-1.0036		0.429688	0.0468899	0.226945				-1.0489	1418	0.418522	0.0906285	0.0822467						1418	-1.0319		1418	0.397999	0.0734211	0.134796			1418	1418	0.387822	0.049106	0.147694			1418		-1.0811		ns
2132	2104	0.282341	0.00529085	0.418236						2104	-1.0068		0.26454	-0.00389448	0.206162				-0.99943	2104	0.307462	-0.00857779	0.142797						2104	-0.97984		2104	0.283634	-0.00635122	0.134847			2104	2104	0.284709	-0.00255259	0.182621			2104		-0.99316		ns
1368	1348	0.359678	-0.00566074	0.335773						1348	-1.0455		0.357274	-0.00438982	0.203281				-1.0241	1348	0.33242	-0.0105798	0.123743						1348	-1.0154		1348	0.349594	-0.00741794	0.135027			1348	1348	0.349811	-0.00679461	0.128791			1348		-1.0047		ns
3689	3639	0.15424	-0.0106189	0.224652						3639	-0.98085		0.135417	-0.00728745	0.181372				-0.99943	3639	0.136767	-0.00686304	0.191618						3639	-0.99006		3639	0.142276	-0.00722874	0.135175			3639	3639	0.142118	-0.00834772	0.121036			3639		-0.9839		ns
2707	2673	0.487307	-0.010518	0.238684						2673	-1.0111		0.523063	0.0833456	0.114931				-1.0713	2673	0.520035	0.074971	0.114599						2673	-1.01		2673	0.525546	0.0784841	0.1352			2673	2673	0.510333	0.051014	0.134726			2673		-1.1075		ns
814	805	0.448729	-0.00600653	0.327355						805	-1.0176		0.373113	0.058058	0.190561				-1.0665	805	0.40389	0.0949858	0.0741492						805	-1.0512		805	0.419104	0.0710325	0.135295			805	805	0.408731	0.0474555	0.150849			805		-1.0677		ns
1804	1779	0.462434	0.0150303	0.227887						1779	-1.0286		0.509766	0.0316327	0.347716				-1.0642	1779	0.521451	0.114608	0.0480451	Positive	0.048	1			1779	-1.0241		1779	0.508144	0.0743716	0.135424			1779	1779	0.497885	0.0552975	0.111235			1779		-0.99006		ns
1353	1333	0.464727	-0.00115333	0.454628						1333	-1.0701		0.476128	-0.010296	0.127828				-1.0133	1333	0.461157	-0.00385754	0.227878						1333	-0.9738		1333	0.466449	-0.0071465	0.135434			1333	1333	0.46736	-0.00518507	0.149666			1333		-0.9718		ns
3400	3354	0.463559	-0.00622639	0.331915						3354	-0.8819		0.476128	-0.010296	0.127828				-0.99524	3354	0.466907	-0.00399432	0.229424						3354	-1.0068		3354	0.468744	-0.00718956	0.135703			3354	3354	0.468884	-0.00688804	0.128339			3354		-1.0286		ns
3399	3353	0.212884	-0.00982774	0.258849						3353	-0.79919		0.122613	0.0789008	0.0992957				-1.0353	3353	0.134365	0.092761	0.0648555						3353	-0.96487		3353	0.160524	0.0667487	0.135803			3353	3353	0.156512	0.0428269	0.170414			3353		-0.99629		ns
2128	2100	0.39871	-0.00483036	0.342728						2100	-1.0015		0.302083	0.0606171	0.174042				-1.0762	2100	0.338777	0.101301	0.0666248						2100	-0.99006		2100	0.355322	0.0727783	0.135843			2100	2100	0.346373	0.0488233	0.167776			2100		-1.0897		ns
2930	2893	0.475335	-0.0014891	0.451522						2893	-1.0068		0.484375	-0.0102999	0.126888				-0.99006	2893	0.472213	-0.00412145	0.228983						2893	-1.023		2893	0.476425	-0.00726998	0.135844			2893	2893	0.477324	-0.00537345	0.147878			2893		-0.9839		ns
3582	3532	0.280117	-0.0105941	0.228479						3532	-1.0409		0.395833	0.0695291	0.148202				-1.0275	3532	0.397819	0.0658647	0.141076						3532	-1.0501		3532	0.368271	0.0737805	0.136001			3532	3532	0.358093	0.0474556	0.175611			3532		-1.0571		ns
1156	1137	0.496524	-0.0022311	0.425962						1137	-1.033		0.499132	-0.0105263	0.11984				-1.0241	1137	0.496524	-0.0022311	0.24327						1137	-1.0353		1137	0.496708	-0.00642414	0.13642			1137	1137	0.49739	-0.00504501	0.148444			1137		-0.98187		ns
3796	3745	0.0614016	-0.00287439	0.398223						3745	-0.99838		0.140625	0.0674464	0.1418				-1.0341	3745	0.157629	0.0329403	0.310638						3745	-1.0364		3745	0.122748	0.0622404	0.136628			3745	3745	0.119974	0.0405607	0.200413			3745		-1.086		ns
1062	1047	0.35603	-0.00989644	0.245399						1047	-1.0443		0.456597	0.0588753	0.169387				-1.0848	1047	0.454624	0.0723897	0.11873						1047	-1.0653		1047	0.433846	0.0693671	0.136866			1047	1047	0.422565	0.0445222	0.165019			1047		-1.0948		ns
355	349	0.274281	-0.00171955	0.424234						349	-1.0079		0.395833	0.0437673	0.258052				-1.1011	349	0.380504	0.0903903	0.0796937						349	-1.033		349	0.359357	0.0725581	0.136948			349	349	0.350367	0.0487603	0.167684			349		-1.1396		ns
1222	1202	0.189158	-0.00213651	0.425364						1202	-0.98903		0.210938	-0.0100065	0.13079				-0.99943	1202	0.180432	-0.0057727	0.19927						1202	-1.0133		1202	0.193204	-0.00804706	0.137065			1202	1202	0.193567	-0.00615809	0.148867			1202		-0.9942		ns
3706	3656	0.498113	0.00049831	0.49051						3656	-1.0308		0.487588	-0.0103315	0.126219				-0.99213	3656	0.498394	-0.00277449	0.232657						3656	-1.0409		3656	0.493525	-0.00651641	0.137264			3656	3656	0.494668	-0.00419144	0.160263			3656		-1.0005		ns
1397	1377	0.37774	-0.009977	0.233522						1377	-0.87936		0.470052	0.0568888	0.180425				-1.0478	1377	0.468722	0.0695235	0.119336						1377	-1.0848		1377	0.450235	0.0662671	0.137384			1377	1377	0.438976	0.0423203	0.183292			1377		-1.0998		ns
1265	1245	0.261634	0.0122077	0.297015						1245	-0.95126		0.355469	0.100829	0.0767482				-1.0364	1245	0.384933	0.0278064	0.391465						1245	-1.0286		1245	0.341152	0.0695065	0.137388			1245	1245	0.334155	0.0500228	0.161209			1245		-1.0823		ns
392	386	0.236237	-0.010604	0.240454						386	-1.0455		0.256944	-0.00668563	0.166301				-1.0047	386	0.25907	-0.00750002	0.163874						386	-0.98697		386	0.25107	-0.00699362	0.137411			386	386	0.250773	-0.00818639	0.111237			386		-0.96981		ns
17	17	0.294906	-0.00342642	0.38898						17	-1.0176		0.299479	-0.001373	0.245131				-1.0122	17	0.326279	-0.0105202	0.123943						17	-0.97581		17	0.306635	-0.00600234	0.137577			17	17	0.306866	-0.00524515	0.147726			17		-1.0133		ns
3637	3587	0.455929	-0.00974896	0.24805						3587	-1.022		0.407913	0.0838552	0.106927				-1.0398	3587	0.392725	0.067059	0.139461						3587	-1.0308		3587	0.430009	0.0696373	0.13761			3587	3587	0.418917	0.0450037	0.162625			3587		-1.0948		ns
3800	3748	0.436692	-0.00723716	0.296007						3748	-1.0058		0.413411	-0.0094654	0.131485				-0.99524	3748	0.429953	-0.0024083	0.228837						3748	-1.0026		3748	0.426802	-0.00596095	0.137663			3748	3748	0.426635	-0.00635558	0.134075			3748		-1.009		ns
1145	1126	0.499998	-0.0104202	0.236362						1126	-0.99213		0.498915	-0.00700991	0.162415				-1.022	1126	0.499971	-0.0051561	0.1956						1126	-1.0297		1126	0.500335	-0.00609983	0.137735			1126	1126	0.499627	-0.00752544	0.117652			1126		-1.009		ns
215	213	0.377632	-0.0105638	0.222042						213	-1.0297		0.395833	-0.00609418	0.17315				-0.99316	213	0.398221	-0.00728659	0.152953						213	-1.0154		213	0.391087	-0.00662665	0.137859			213	213	0.390583	-0.00792714	0.111524			213		-0.97681		ns
2363	2331	0.377632	-0.0105638	0.222042						2331	-1.0079		0.395833	-0.00609418	0.17315				-0.98187	2331	0.398221	-0.00728659	0.152953						2331	-1.0058		2331	0.391087	-0.00662665	0.137859			2331	2331	0.390583	-0.00792714	0.111524			2331		-1.0015		ns
1980	1954	0.388166	-0.00879785	0.254828						1954	-1.01		0.364583	-0.00932331	0.138836				-1.0275	1954	0.378745	-0.00463685	0.187526						1954	-1.0198		1954	0.377333	-0.00701431	0.138111			1954	1954	0.377119	-0.0075854	0.114279			1954		-0.99943		ns
1847	1821	0.476141	-0.00819885	0.291188						1821	-1.023		0.486328	-0.00962446	0.134597				-1.0015	1821	0.481497	-0.00434939	0.223342						1821	-1.0275		1821	0.481527	-0.00701049	0.13832			1821	1821	0.481336	-0.00741157	0.122084			1821		-0.99733		ns
584	575	0.253101	0.0037649	0.44806						575	-1.0387		0.271267	-0.00688842	0.168254				-0.99006	575	0.228944	-0.00697503	0.171436						575	-0.99213		575	0.250281	-0.0069317	0.138327			575	575	0.251171	-0.00336341	0.169099			575		-0.96192		ns
410	404	0.395053	0.00120388	0.480353						404	-1.0209		0.401042	-0.00369105	0.206908				-0.99006	404	0.367107	-0.00993847	0.127287						404	-0.99316		404	0.386751	-0.00667172	0.13835			404	404	0.387781	-0.00399852	0.159864			404		-1.0432		ns
2102	2075	0.467617	0.00123929	0.486237						2075	-1.022		0.478059	-0.00988916	0.132377				-0.9728	2075	0.461157	-0.00385754	0.227878						2075	-1.0524		2075	0.467729	-0.00691184	0.138725			2075	2075	0.468968	-0.00425181	0.162532			2075		-1.01		ns
3421	3374	0.497546	0.00156895	0.483962						3374	-0.98493		0.499158	-0.0114719	0.109579				-0.99316	3374	0.494101	-0.00213148	0.247322						3374	-1.0176		3374	0.495856	-0.00625106	0.138994			3374	3374	0.497014	-0.0039054	0.163747			3374		-1.0047		ns
401	395	0.24385	-0.0104041	0.241346						395	-1.0165		0.226997	-0.00617893	0.176849				-1.0286	395	0.221003	-0.00806773	0.156928						395	-0.99943		395	0.230847	-0.00720422	0.138994			395	395	0.230606	-0.00825648	0.114071			395		-0.96388		ns
1819	1793	0.47563	-0.00858782	0.282382						1793	-0.95997		0.486037	-0.00955599	0.135436				-1.0198	1793	0.481497	-0.00434939	0.223342						1793	-0.98697		1793	0.48134	-0.00694622	0.139153			1793	1793	0.481079	-0.00749253	0.12118			1793		-0.96388		ns
1691	1668	0.423204	0.00464765	0.433414						1668	-1.0079		0.395182	-0.00941646	0.131299				-0.99109	1668	0.429953	-0.0024083	0.228837						1668	-1.0209		1668	0.414565	-0.00582453	0.139294			1668	1668	0.41603	-0.00228248	0.187987			1668		-0.96094		ns
2095	2068	0.413085	-0.00220005	0.405688						2068	-1.0252		0.415148	-0.00101797	0.246001				-0.98903	2068	0.435962	-0.0106066	0.125282						2068	-1.0111		2068	0.420903	-0.00582664	0.139392			2068	2068	0.421382	-0.00468496	0.155783			2068		-0.9728		ns
2832	2796	0.482231	-0.00987811	0.253457						2796	-0.98595		0.441406	0.0612638	0.158396				-1.0677	2796	0.45138	0.0755018	0.112268						2796	-1.0133		2796	0.469741	0.0644534	0.139516			2796	2796	0.458309	0.041117	0.193127			2796		-1.0835		ns
1953	1927	0.171526	-0.0106161	0.230769						1927	-1.0524		0.152995	-0.00765957	0.169957				-0.96783	1927	0.154501	-0.00723064	0.190672						1927	-1.0047		1927	0.159811	-0.00756519	0.139544			1927	1927	0.159651	-0.00857235	0.119898			1927		-0.99733		ns
2203	2173	0.154422	-0.00820627	0.273507						2173	-0.98697		0.178385	-0.00991164	0.132635				-1.0068	2173	0.163374	-0.00518346	0.220457						2173	-0.98289		2173	0.16548	-0.00758269	0.139594			2173	2173	0.165438	-0.00784218	0.128502			2173		-1.0176		ns
2825	2789	0.497304	-0.00718597	0.308113						2789	-1.0047		0.470052	0.0568888	0.180425				-1.0341	2789	0.489212	0.0878159	0.0725161						2789	-1.0872		2789	0.49798	0.0694206	0.139629			2789	2789	0.485485	0.0454712	0.158615			2789		-1.0536		ns
1168	1149	0.432086	0.00755962	0.369328						1149	-1.0478		0.393663	0.112308	0.0623641				-1.0409	1149	0.32853	0.041784	0.249746						1149	-1.0241		1149	0.3931	0.073248	0.139673			1149	1149	0.384875	0.0534443	0.126522			1149		-1.0443		ns
2889	2852	0.478175	-0.00123203	0.457901						2852	-1.0455		0.479398	-0.0033318	0.219337				-1.0068	2852	0.460904	-0.0107023	0.13329						2852	-1.0409		2852	0.471953	-0.00692054	0.13974			2852	2852	0.472826	-0.00506012	0.152022			2852		-1.0079		ns
3776	3725	0.368097	-0.00452081	0.355542						3725	-1.0133		0.371094	-0.00313943	0.223632				-1.0143	3725	0.392754	-0.0105783	0.11476						3725	-0.96094		3725	0.377024	-0.00687695	0.139885			3725	3725	0.377297	-0.00614831	0.131			3725		-0.96585		ns
1859	1833	0.488834	-0.00526728	0.356373						1833	-1.0606		0.491319	-0.0024921	0.229978				-1.0111	1833	0.495578	-0.0103686	0.130501						1833	-1.022		1833	0.491739	-0.0063911	0.139943			1833	1833	0.491915	-0.00603128	0.136796			1833		-1.022		ns
3529	3479	0.501607	0.00387799	0.434855						3479	-0.95608		0.500217	-0.0096495	0.129146				-1.0079	3479	0.498505	-0.00232216	0.239444						3479	-1.033		3479	0.498467	-0.00602273	0.140055			3479	3479	0.500098	-0.0027413	0.179121			3479		-0.95415		ns
785	776	0.308212	-0.00367099	0.39379						776	-0.99213		0.3125	-0.00175439	0.239899				-0.9942	776	0.338466	-0.0105326	0.124746						776	-1.023		776	0.319467	-0.00619053	0.140235			776	776	0.319705	-0.00544174	0.14523			776		-1.0154		ns
979	966	0.180432	-0.0057727	0.338202						966	-0.93518		0.178819	-0.00500766	0.195829				-1.0286	966	0.15424	-0.0106189	0.144421						966	-1.0079		966	0.171071	-0.0076583	0.140282			966	966	0.171191	-0.00694864	0.139766			966		-0.96684		ns
487	481	0.425762	-0.00299816	0.39073						481	-1.0176		0.423611	-0.00120794	0.242392				-1.0005	481	0.397579	-0.0105551	0.115745						481	-1.0241		481	0.415285	-0.00573944	0.140312			481	481	0.415684	-0.00477393	0.153049			481		-0.9629		ns
3157	3114	0.390902	0.00536499	0.430212						3114	-0.9839		0.409288	-0.0081152	0.14786				-0.97681	3114	0.373476	-0.00455226	0.191407						3114	-0.99733		3114	0.389767	-0.00641744	0.140614			3114	3114	0.391277	-0.00253358	0.180235			3114		-0.99213		ns
2464	2432	0.486631	-0.00726038	0.310472						2432	-1.0606		0.443576	0.0527552	0.19368				-1.0571	2432	0.464704	0.0825535	0.0917443						2432	-1.0606		2432	0.476042	0.0642178	0.140617			2432	2432	0.46491	0.0418109	0.182543			2432		-1.0455		ns
2129	2101	0.155048	-3.415e-05	0.456565						2101	-1.0536		0.161892	-0.00443065	0.21056				-0.99316	2101	0.127519	-0.00998508	0.147427						2101	-1.0353		2101	0.147842	-0.00693031	0.140656			2101	2101	0.148201	-0.00449158	0.169791			2101		-0.99838		ns
2194	2164	0.493319	0.0006119	0.495863						2164	-0.98187		0.497341	-0.0104462	0.121717				-0.97681	2164	0.491234	-0.00202292	0.252018						2164	-1.0036		2164	0.492871	-0.00624755	0.140905			2164	2164	0.493972	-0.00400516	0.162915			2164		-0.99524		ns
3735	3685	0.498636	-0.0105233	0.234972						3685	-1.0524		0.485426	0.0704657	0.125836				-1.0559	3685	0.489706	0.0785542	0.0905419						3685	-1.0713		3685	0.50487	0.071604	0.140922			3685	3685	0.491386	0.0461293	0.156515			3685		-1.0948		ns
2025	1998	0.346681	0.00276891	0.460059						1998	-0.98903		0.317708	-0.00914582	0.138083				-0.97782	1998	0.357007	-0.00438982	0.200877						1998	-1.0133		1998	0.339298	-0.00667599	0.141049			1998	1998	0.340379	-0.00347615	0.172511			1998		-0.99213		ns
377	371	0.481935	-0.00980318	0.255124						371	-0.98289		0.491134	-0.00839567	0.148685				-1.0005	371	0.489007	-0.00454589	0.214898						371	-0.97581		371	0.487914	-0.00645645	0.141565			371	371	0.487381	-0.00755679	0.119377			371		-0.9748		ns
3848	3796	0.314004	-0.00820861	0.290927						3796	-0.98085		0.342014	-0.00924392	0.139568				-1.0068	3796	0.327424	-0.00343412	0.219542						3796	-1.0353		3796	0.328072	-0.00634925	0.141729			3796	3796	0.327861	-0.00699683	0.125672			3796		-1.0421		ns
3334	3288	0.145985	-0.00298808	0.387984						3288	-0.96981		0.117188	-0.0105263	0.135236				-0.9728	3288	0.145985	-0.00298808	0.253277						3288	-1.0187		3288	0.136135	-0.00652319	0.142037			3288	3288	0.136317	-0.00517719	0.158596			3288		-0.99838		ns
2653	2619	0.275537	0.00746505	0.377458						2619	-1.0547		0.298611	-0.00722154	0.162664				-0.99943	2619	0.252059	-0.00453885	0.206384						2619	-1.0122		2619	0.274261	-0.00599048	0.142057			2619	2619	0.275478	-0.00154928	0.19502			2619		-0.97782		ns
708	699	0.485764	0.0048248	0.403425						699	-1.0111		0.490234	-0.00694765	0.167551				-1.0036	699	0.474176	-0.00640979	0.194773						699	-0.99006		699	0.481572	-0.00668118	0.14233			699	699	0.483408	-0.00285797	0.181483			699		-1.0111		ns
1503	1481	0.377967	-0.00877954	0.257729						1481	-0.97984		0.353516	-0.00928565	0.138231				-0.97681	1481	0.368097	-0.00452081	0.195024						1481	-1.0387		1481	0.366693	-0.00693938	0.142553			1481	1481	0.366479	-0.0075277	0.116264			1481		-1.0409		ns
1221	1201	0.366993	-0.0105679	0.225768						1201	-0.94363		0.386068	-0.00598207	0.175192				-0.99943	1201	0.388478	-0.00716047	0.153344						1201	-1.0058		1201	0.381043	-0.00650117	0.142663			1201	1201	0.380535	-0.00784436	0.111949			1201		-1.0122		ns
1405	1385	0.189158	-0.00213651	0.425364						1385	-1.0133		0.195312	-0.00547368	0.189791				-0.9748	1385	0.162973	-0.0101762	0.149828						1385	-0.9718		1385	0.182178	-0.00764017	0.142672			1385	1385	0.182526	-0.00572008	0.155447			1385		-1.0026		ns
1858	1832	0.189158	-0.00213651	0.425364						1832	-1.009		0.195312	-0.00547368	0.189791				-0.95997	1832	0.162973	-0.0101762	0.149828						1832	-0.9942		1832	0.182178	-0.00764017	0.142672			1832	1832	0.182526	-0.00572008	0.155447			1832		-1.0264		ns
919	908	0.321076	-0.0038857	0.393995						908	-0.98697		0.325087	-0.00209402	0.236888				-1.0111	908	0.35021	-0.0105437	0.123893						908	-0.97782		908	0.331859	-0.00635844	0.1427			908	908	0.332104	-0.00561636	0.142615			908		-1.01		ns
3620	3570	0.172324	-0.00120194	0.439693						3570	-1.0176		0.178819	-0.00500766	0.195829				-1.0068	3570	0.145468	-0.0100935	0.149902						3570	-0.99109		3570	0.16523	-0.00732666	0.142706			3570	3570	0.165583	-0.005177	0.162139			3570		-1.0111		ns
1745	1722	0.316045	0.00484729	0.404839						1722	-0.98493		0.325087	-0.00209402	0.236888				-1.0122	1722	0.280262	-0.00953402	0.132548						1722	-1.0036		1722	0.306101	-0.00555658	0.14274			1722	1722	0.307194	-0.00197742	0.192154			1722		-1.0319		ns
1138	1119	0.229125	-0.00543408	0.356929						1119	-0.99838		0.235026	-0.00306167	0.216648				-0.99316	1119	0.258696	-0.0104305	0.128095						1119	-1.0047		1119	0.240844	-0.00679054	0.142975			1119	1119	0.240931	-0.00642694	0.132001			1119		-0.98187		ns
147	147	0.493458	0.0009218	0.496874						147	-0.96783		0.494141	-0.00253797	0.228106				-0.99943	147	0.480079	-0.0103035	0.14006						147	-0.99943		147	0.488066	-0.00633214	0.142986			147	147	0.489245	-0.00390518	0.165251			147		-1.01		ns
3202	3157	0.490678	-0.0104694	0.238606						3157	-1.0165		0.496962	-0.00501034	0.190729				-1.0176	3157	0.497378	-0.00688306	0.173979						3157	-0.9629		3157	0.495755	-0.00592393	0.142994			3157	3157	0.495017	-0.00742421	0.119694			3157		-0.95222		ns
404	398	0.0513091	-0.00822061	0.277773						398	-0.99733		0.0607639	-0.00330827	0.243041				-1.0068	398	0.071016	-0.00928617	0.163627						398	-0.93798		398	0.0610782	-0.00617541	0.143168			398	398	0.0610295	-0.00697749	0.142327			398		-1.0079		ns
256	253	0.361848	-0.00866392	0.267997						253	-0.89475		0.291667	0.0857143	0.0957574				-1.0547	253	0.268493	0.0632153	0.157905						253	-1.0872		253	0.314953	0.0655983	0.143183			253	253	0.307324	0.0424008	0.190831			253		-1.0738		ns
506	500	0.333117	-0.00633268	0.334031						500	-1.0618		0.325087	-0.00209402	0.236888				-1.0375	500	0.300658	-0.00994188	0.126141						500	-0.99316		500	0.319668	-0.00592473	0.143519			500	500	0.319644	-0.00599943	0.138307			500		-1.033		ns
2081	2054	0.385096	0.00158938	0.487625						2054	-1.0176		0.391493	-0.00352433	0.208705				-1.0015	2054	0.35603	-0.00989644	0.129934						2054	-0.988		2054	0.37655	-0.00655632	0.143986			2054	2054	0.377589	-0.00378723	0.161342			2054		-0.99213		ns
2651	2617	0.214048	0.00120607	0.488631						2617	-0.99006		0.226997	-0.00617893	0.176849				-1.0176	2617	0.188541	-0.00873716	0.154047						2617	-1.0005		2617	0.209315	-0.00735238	0.144049			2617	2617	0.20992	-0.00444887	0.168071			2617		-0.9718		ns
896	886	0.197198	-0.00474638	0.368475						886	-1.0058		0.169922	-0.0105263	0.127562				-0.98493	886	0.197198	-0.00474638	0.204306						886	-1.0133		886	0.187852	-0.00752188	0.144102			886	886	0.188041	-0.00651033	0.144865			886		-0.97984		ns
3682	3632	0.197198	-0.00474638	0.368475						3632	-1.0058		0.169922	-0.0105263	0.127562				-1.0165	3632	0.197198	-0.00474638	0.204306						3632	-1.0387		3632	0.187852	-0.00752188	0.144102			3632	3632	0.188041	-0.00651033	0.144865			3632		-0.9748		ns
3167	3124	0.236521	-0.00819133	0.291406						3124	-1.0187		0.25	-0.00350877	0.207602				-1.0154	3124	0.266084	-0.00944545	0.137522						3124	-0.9629		3124	0.251025	-0.00642474	0.144183			3124	3124	0.250868	-0.00705404	0.123623			3124		-1.0409		ns
3556	3506	0.326371	-0.00995668	0.255017						3506	-1.0015		0.298611	-0.00722154	0.162664				-0.99943	3506	0.308212	-0.00367099	0.210697						3506	-1.0198		3506	0.311466	-0.00556998	0.144214			3506	3506	0.311021	-0.00700592	0.12655			3506		-0.9728		ns
2037	2010	0.350551	-0.00856613	0.275793						2010	-1.0432		0.375217	-0.0093574	0.13702				-0.99524	2010	0.362628	-0.00431143	0.199829						2010	-0.988		2010	0.363052	-0.00684498	0.144298			2010	2010	0.362839	-0.00743641	0.117784			2010		-0.95997		ns
2231	2201	0.493339	-0.010462	0.238025						2201	-1.0264		0.46875	0.0652632	0.147591				-1.0618	2201	0.472783	0.0721602	0.109888						2201	-1.0798		2201	0.490497	0.0654978	0.144378			2201	2201	0.478295	0.0416575	0.180756			2201		-1.0701		ns
3822	3770	0.380948	-0.00595101	0.317584						3770	-0.98187		0.389179	-0.00202303	0.230564				-0.99524	3770	0.406982	-0.0100755	0.122024						3770	-1.0036		3770	0.392355	-0.00607305	0.144403			3770	3770	0.392353	-0.0060788	0.132964			3770		-1.0209		ns
3839	3787	0.473597	0.00176459	0.470867						3787	-1.0058		0.513889	0.0440967	0.265992				-1.0689	3787	0.526788	0.102559	0.0661643						3787	-1.0058		3787	0.517171	0.0738848	0.144617			3787	3787	0.504778	0.0511487	0.13263			3787		-1.118		ns
3568	3518	0.205761	-0.00089192	0.461629						3518	-0.9942		0.305339	0.081405	0.10965				-1.0421	3518	0.327448	0.0353869	0.287884						3518	-1.0432		3518	0.286087	0.0650575	0.144624			3518	3518	0.279651	0.043542	0.181259			3518		-1.0665		ns
109	109	0.361617	-0.00996681	0.241047						109	-0.90348		0.274306	0.0678215	0.143262				-1.0689	109	0.286106	0.0813238	0.0923125						109	-1.0176		109	0.314993	0.0652148	0.144668			109	109	0.307248	0.0416495	0.196566			109		-1.0762		ns
1812	1787	0.485474	-0.00445133	0.377359						1787	-1.0308		0.49349	-0.0103041	0.125098				-1.0047	1787	0.487924	-0.00190495	0.256639						1787	-1.0387		1787	0.488704	-0.00615477	0.14477			1787	1787	0.48897	-0.00560723	0.142696			1787		-1.009		ns
861	852	0.481277	-0.00527741	0.35877						852	-1.0209		0.484375	-0.00237691	0.2329				-1.0187	852	0.490708	-0.0103445	0.134021						852	-0.99213		852	0.485297	-0.00632473	0.144921			852	852	0.485456	-0.00599431	0.138521			852		-0.99316		ns
3618	3568	0.487924	-0.00190495	0.438118						3568	-1.0122		0.488064	-0.00243851	0.23165				-1.0068	3568	0.473188	-0.0106268	0.137314						3568	-0.99838		3568	0.482348	-0.00644102	0.145035			3568	3568	0.48308	-0.00491491	0.152931			3568		-0.99316		ns
2273	2243	0.440869	-0.00513984	0.345168						2243	-1.0058		0.508247	0.084615	0.0971976				-1.0398	2243	0.506431	0.0468771	0.213446						2243	-1.1088		2243	0.497276	0.0675303	0.145133			2243	2243	0.485339	0.0445969	0.164053			2243		-1.0786		ns
1430	1410	0.282341	0.00529085	0.418236						1410	-0.78683		0.272135	-0.00045329	0.259807				-1.0618	1410	0.313736	-0.00995023	0.12758						1410	-0.9629		1410	0.288367	-0.00540795	0.14529			1410	1410	0.289346	-0.00200633	0.19046			1410		-1.0364		ns
1063	1048	0.0809077	-0.00462567	0.35774						1048	-1.0036		0.167969	0.0684619	0.140558				-1.1153	1048	0.184283	0.0364263	0.306714						1048	-1.0547		1048	0.147933	0.0637405	0.145317			1048	1048	0.144489	0.0414225	0.184991			1048		-1.1037		ns
1123	1105	0.465832	-0.0120536	0.207102						1105	-0.99943		0.478618	-0.00750717	0.16176				-0.99109	1105	0.477885	-0.00559532	0.206227						1105	-0.99943		1105	0.475023	-0.00644999	0.145791			1105	1105	0.474225	-0.00814306	0.114117			1105		-1.0187		ns
475	469	0.080866	-0.00555598	0.336467						469	-1.0275		0.182726	0.0380798	0.294466				-1.0308	469	0.169414	0.066772	0.138857						469	-1.0443		469	0.147936	0.0636099	0.145813			469	469	0.144473	0.0411667	0.187011			469		-1.0973		ns
3251	3206	0.071016	-0.00928617	0.253972						3206	-1.0068		0.0607639	-0.00330827	0.243041				-0.99524	3206	0.0513091	-0.00822061	0.175381						3206	-0.9738		3206	0.0610919	-0.00594967	0.145957			3206	3206	0.0610295	-0.00697749	0.142327			3206		-1.0209		ns
1104	1087	0.380726	0.00588548	0.417841						1087	-0.9942		0.400174	-0.00806028	0.147824				-1.0058	1087	0.362628	-0.00431143	0.199829						1087	-0.98595		1087	0.379716	-0.00627945	0.146081			1087	1087	0.381234	-0.00227192	0.183611			1087		-0.99733		ns
2112	2085	0.464367	-0.00273022	0.416123						2085	-1.0341		0.465278	-0.00204242	0.235058				-1.009	2085	0.477841	-0.0106291	0.136746						2085	-1.0154		2085	0.468614	-0.00632073	0.146292			2085	2085	0.469154	-0.00516237	0.15024			2085		-0.99109		ns
1520	1497	0.21704	0.0289417	0.114062						1497	-1.0443		0.340278	0.0155747	0.497366				-1.0466	1497	0.297385	0.106861	0.0501265						1497	-1.0209		1497	0.289385	0.0646616	0.146411			1497	1497	0.285062	0.0504767	0.136662			1497		-1.063		ns
378	372	0.0614016	-0.00287439	0.398223						372	-1.0133		0.0407986	-0.0105263	0.151314				-0.96783	372	0.0614016	-0.00287439	0.257898						372	-1.033		372	0.0544074	-0.00624702	0.146456			372	372	0.0544853	-0.00480868	0.177948			372		-0.99733		ns
588	579	0.430451	-5.143e-05	0.4617						579	-0.93892		0.386068	0.10308	0.0758227				-1.0478	579	0.336237	0.0492712	0.219131						579	-1.0547		579	0.393369	0.07109	0.146638			579	579	0.384333	0.0492493	0.149599			579		-1.0677		ns
2584	2551	0.487801	0.0132004	0.249776						2551	-1.0501		0.477431	0.100632	0.0671036				-1.0443	2551	0.418793	0.0252189	0.403603						2551	-1.0133		2551	0.468907	0.0624494	0.146674			2551	2551	0.461491	0.0473843	0.149155			2551		-1.075		ns
2159	2131	0.45381	-0.00884721	0.266008						2131	-1.0209		0.434028	-0.00825263	0.147346				-1.0143	2131	0.445048	-0.00256792	0.239374						2131	-1.0133		2131	0.444744	-0.00546531	0.146848			2131	2131	0.444257	-0.00656812	0.127469			2131		-1.0047		ns
1814	1789	0.405441	0.00514113	0.430166						1789	-1.0154		0.396918	-0.00058128	0.252652				-1.0241	1789	0.428345	-0.00995235	0.129316						1789	-1.0122		1789	0.408803	-0.00534705	0.146881			1789	1789	0.41019	-0.00194808	0.191124			1789		-1.0015		ns
2437	2405	0.406982	-0.0100755	0.230833						2405	-1.0068		0.486979	0.0545455	0.187691				-1.0501	2405	0.486546	0.0660555	0.125185						2405	-1.0547		2405	0.471516	0.0625273	0.146889			2405	2405	0.460292	0.0396688	0.203136			2405		-1.0559		ns
1297	1277	0.415283	0.00848676	0.358538						1277	-1.0143		0.489583	0.0273236	0.369145				-1.0264	1277	0.48471	0.0940423	0.065092						1277	-1.022		1277	0.471953	0.0624443	0.147236			1277	1277	0.463258	0.0448472	0.163377			1277		-1.0738		ns
127	127	0.412069	-0.00715781	0.292364						127	-0.97984		0.423611	-0.00120794	0.242392				-1.0036	127	0.436262	-0.00921209	0.141745						127	-1.0079		127	0.424279	-0.00515512	0.147387			127	127	0.423986	-0.00584785	0.14068			127		-0.94553		ns
129	129	0.412069	-0.00715781	0.292364						129	-0.99213		0.423611	-0.00120794	0.242392				-1.0308	129	0.436262	-0.00921209	0.141745						129	-1.0005		129	0.424279	-0.00515512	0.147387			129	129	0.423986	-0.00584785	0.14068			129		-1.0047		ns
2795	2759	0.450892	-0.00726768	0.299396						2759	-0.98903		0.514757	0.0834117	0.106319				-1.0501	2759	0.511705	0.0533264	0.185025						2759	-1.0725		2759	0.505419	0.0697989	0.147421			2759	2759	0.492602	0.0455966	0.160235			2759		-1.0689		ns
2841	2805	0.450892	-0.00726768	0.299396						2805	-1.0111		0.514757	0.0834117	0.106319				-1.0677	2805	0.511705	0.0533264	0.185025						2805	-1.0701		2805	0.505419	0.0697989	0.147421			2805	2805	0.492602	0.0455966	0.160235			2805		-1.0713		ns
804	795	0.214325	0.00372179	0.433348						795	-0.97883		0.195312	-0.00547368	0.189791				-0.99838	795	0.236521	-0.00819133	0.156474						795	-1.0252		795	0.214568	-0.00692329	0.147474			795	795	0.215315	-0.00343043	0.179887			795		-0.98697		ns
3792	3741	0.214325	0.00372179	0.433348						3741	-1.0341		0.195312	-0.00547368	0.189791				-1.0319	3741	0.236521	-0.00819133	0.156474						3741	-0.95997		3741	0.214568	-0.00692329	0.147474			3741	3741	0.215315	-0.00343043	0.179887			3741		-0.99109		ns
1573	1550	0.0414522	0.00062932	0.480461						1550	-1.0036		0.030816	-0.00696812	0.257532				-0.96783	1550	0.0513091	-0.00822061	0.175381						1550	-1.0297		1550	0.0410421	-0.0077363	0.147627			1550	1550	0.0411561	-0.00494601	0.204103			1550		-0.9942		ns
3844	3792	0.0414522	0.00062932	0.480461						3792	-1.0571		0.030816	-0.00696812	0.257532				-0.99316	3792	0.0513091	-0.00822061	0.175381						3792	-0.94174		3792	0.0410421	-0.0077363	0.147627			3792	3792	0.0411561	-0.00494601	0.204103			3792		-0.97681		ns
522	516	0.0710345	-0.00882173	0.263587						516	-1.0618		0.0507812	-0.00836707	0.17222				-1.0198	516	0.0614016	-0.00287439	0.257898						516	-1.0209		516	0.0610907	-0.00581439	0.147641			516	516	0.0610364	-0.00670835	0.145911			516		-1.0036		ns
1082	1065	0.0710345	-0.00882173	0.263587						1065	-1.0241		0.0507812	-0.00836707	0.17222				-0.9503	1065	0.0614016	-0.00287439	0.257898						1065	-1.0252		1065	0.0610907	-0.00581439	0.147641			1065	1065	0.0610364	-0.00670835	0.145911			1065		-1.0209		ns
2326	2295	0.452346	-0.00076244	0.453758						2295	-1.0512		0.46875	-0.0105263	0.124364				-1.0026	2295	0.452346	-0.00076244	0.271253						2295	-1.0297		2295	0.457111	-0.00574697	0.147755			2295	2295	0.457842	-0.00414162	0.159172			2295		-1.0133		ns
2101	2074	0.47186	0.00552696	0.38714						2074	-1.0154		0.480903	-0.00847425	0.149118				-1.0047	2074	0.461157	-0.00385754	0.227878						2074	-1.0122		2074	0.46951	-0.00622486	0.147772			2074	2074	0.47133	-0.00234054	0.190469			2074		-1.0154		ns
766	757	0.436692	-0.00723716	0.296007						757	-0.98595		0.446398	-0.0016836	0.239809				-1.0264	757	0.456856	-0.00934847	0.148524						757	-1.0154		757	0.446925	-0.00546656	0.147874			757	757	0.446654	-0.00607563	0.133425			757		-0.99006		ns
1412	1392	0.109544	-0.00213399	0.424872						1392	-1.033		0.108507	-0.00143158	0.263962				-1.0122	1392	0.0806652	-0.0106296	0.147161						1392	-0.97681		1392	0.0994643	-0.00556514	0.147987			1392	1392	0.0996041	-0.00415326	0.168392			1392		-0.97081		ns
3608	3558	0.109544	-0.00213399	0.424872						3558	-1.0286		0.108507	-0.00143158	0.263962				-1.0209	3558	0.0806652	-0.0106296	0.147161						3558	-0.96882		3558	0.0994643	-0.00556514	0.147987			3558	3558	0.0996041	-0.00415326	0.168392			3558		-1.0068		ns
1038	1025	0.484065	-0.0103179	0.243722						1025	-1.0264		0.493056	-0.00696812	0.166378				-0.98289	1025	0.492098	-0.00463349	0.211121						1025	-1.0398		1025	0.490479	-0.00579391	0.148102			1025	1025	0.489752	-0.0072877	0.122081			1025		-0.98595		ns
1039	1026	0.484065	-0.0103179	0.243722						1026	-0.99838		0.493056	-0.00696812	0.166378				-1.022	1026	0.492098	-0.00463349	0.211121						1026	-0.988		1026	0.490479	-0.00579391	0.148102			1026	1026	0.489752	-0.0072877	0.122081			1026		-0.9718		ns
1802	1777	0.205042	-0.0079191	0.299081						1777	-0.98595		0.112413	0.068482	0.129903				-1.0068	1777	0.134365	0.092761	0.0648555						1777	-0.95126		1777	0.15402	0.0631799	0.148244			1777	1777	0.150479	0.0411357	0.185096			1777		-0.97984		ns
1885	1859	0.418773	0.00404844	0.448188						1859	-0.97681		0.440972	-0.0102777	0.124666				-0.96684	1859	0.413639	0.00052486	0.260304						1859	-1.023		1859	0.423266	-0.00505393	0.148644			1859	1859	0.424506	-0.00211773	0.192113			1859		-0.988		ns
1320	1300	0.429953	-0.0024083	0.405669						1300	-0.97984		0.340495	0.0525913	0.212766				-1.0308	1300	0.382526	0.100405	0.063557						1300	-1.0133		1300	0.393456	0.0704256	0.148869			1300	1300	0.384169	0.0479544	0.157505			1300		-1.0443		ns
3874	3822	0.505343	0.0116185	0.288203						3822	-1.0005		0.484375	0.0338427	0.312317				-1.0725	3822	0.523612	0.111281	0.0532872						3822	-1.0187		3822	0.514562	0.0718977	0.14893			3822	3822	0.504336	0.0530804	0.122937			3822		-1.0501		ns
2282	2252	0.136767	-0.00686304	0.303773						2252	-1.0176		0.108073	-0.00951173	0.148403				-0.98493	2252	0.128028	-0.00203078	0.263309						2252	-1.0353		2252	0.124261	-0.00574857	0.149109			2252	2252	0.124232	-0.00599053	0.14568			2252		-1.0209		ns
280	277	0.443472	0.0235937	0.146512						277	-1.0026		0.5	0.105482	0.0585755				-1.022	277	0.500142	0.0170319	0.470592						277	-1.0308		277	0.488251	0.0634694	0.149125			277	277	0.481373	0.0500874	0.131072			277		-1.023		ns
206	204	0.244229	-0.007257	0.308099						204	-0.97782		0.235026	-0.00306167	0.216648				-1.0079	204	0.212884	-0.00982774	0.135346						204	-1.0286		204	0.230783	-0.00637072	0.149207			204	204	0.230731	-0.00659792	0.132945			204		-0.98595		ns
3000	2962	0.472213	-0.00412145	0.386288						2962	-0.99316		0.515625	0.0509304	0.231302				-1.033	2962	0.524981	0.0932175	0.0786461						2962	-1.0948		2962	0.517399	0.0724966	0.149209			2962	2962	0.504319	0.0484422	0.147149			2962		-1.0653		ns
379	373	0.501335	-0.00503051	0.355741						373	-0.98697		0.491753	0.0539137	0.192246				-1.0897	373	0.512236	0.0935802	0.067798						373	-1.0198		373	0.514731	0.0718335	0.149294			373	373	0.501749	0.0478187	0.149716			373		-1.1153		ns
3277	3232	0.220888	-0.00909124	0.276039						3232	-1.009		0.249349	-0.00876735	0.139548				-1.0005	3232	0.236999	-0.00407724	0.212352						3232	-0.96882		3232	0.236008	-0.00638323	0.149318			3232	3232	0.235791	-0.00730932	0.123268			3232		-1.0079		ns
59	59	0.197882	0.00228742	0.46923						59	-1.0559		0.211372	-0.00585756	0.18342				-1.0154	59	0.171703	-0.00850117	0.169098						59	-0.99838		59	0.193101	-0.00705943	0.149703			59	59	0.193712	-0.00388119	0.179932			59		-1.0026		ns
1108	1091	0.407236	-0.00882509	0.256237						1091	-1.0501		0.323351	0.0657718	0.15744				-1.0478	1091	0.343073	0.0883297	0.0945803						1091	-1.0241		1091	0.367133	0.0691247	0.149882			1091	1091	0.357784	0.0448018	0.193451			1091		-1.0885		ns
2188	2159	0.438537	0.00595397	0.399284						2159	-0.99629		0.456783	-0.00992635	0.129821				-1.0176	2159	0.430451	-5.143e-05	0.263719						2159	-1.0353		2159	0.440395	-0.00509305	0.149984			2159	2159	0.441966	-0.00152034	0.196079			2159		-0.96783		ns
2453	2421	0.475601	-0.0104966	0.241061						2421	-1.0058		0.464193	-0.00674688	0.1695				-1.0466	2421	0.466618	-0.00525354	0.210229						2421	-0.98595		2421	0.469473	-0.0060458	0.150015			2421	2421	0.468789	-0.00751378	0.1209			2421		-1.0036		ns
2454	2422	0.475601	-0.0104966	0.241061						2422	-0.9629		0.464193	-0.00674688	0.1695				-0.99006	2422	0.466618	-0.00525354	0.210229						2422	-1.0286		2422	0.469473	-0.0060458	0.150015			2422	2422	0.468789	-0.00751378	0.1209			2422		-1.0187		ns
1161	1142	0.118339	-0.0106244	0.232097						1142	-1.0079		0.217448	0.0504885	0.214666				-1.0559	1142	0.219201	0.0484944	0.246623						1142	-1.0786		1142	0.189423	0.0586622	0.150072			1142	1142	0.185124	0.0368041	0.224714			1142		-1.13		ns
2536	2503	0.424176	-0.0105411	0.223711						2503	-0.96192		0.442274	-0.00432829	0.200442				-0.99006	2503	0.444309	-0.0058981	0.190345						2503	-0.98595		2503	0.437732	-0.00503714	0.150192			2503	2503	0.436942	-0.00685304	0.126022			2503		-0.97883		ns
1706	1683	0.474176	-0.00640979	0.332134						1683	-0.98289		0.470703	-0.00214021	0.235556				-1.0026	1683	0.456726	-0.00992635	0.141224						1683	-0.99629		1683	0.467279	-0.005969	0.150236			1683	1683	0.467221	-0.00609366	0.137908			1683		-1.0176		ns
2512	2479	0.469607	0.00756685	0.346905						2479	-1.0387		0.455729	-0.00451128	0.199085				-0.97581	2479	0.478636	-0.00727903	0.181306						2479	-0.97782		2479	0.465865	-0.00590106	0.150501			2479	2479	0.467943	-0.00143603	0.203651			2479		-1.0005		ns
578	569	0.480079	-0.0103035	0.244935						569	-1.0036		0.472656	-0.00472669	0.199254				-1.0176	569	0.468867	-0.00728483	0.181273						569	-1.0398		569	0.474532	-0.00602362	0.15113			569	569	0.473868	-0.00743442	0.122266			569		-1.0154		ns
3339	3293	0.31027	-0.00485909	0.366837						3293	-1.0398		0.273272	-0.00991821	0.131366				-0.98697	3293	0.302155	4.404e-05	0.268289						3293	-0.9738		3293	0.295134	-0.00483839	0.151235			3293	3293	0.295161	-0.0047451	0.153033			3293		-0.99943		ns
3728	3678	0.49218	0.00844633	0.333652						3678	-1.0209		0.495443	-0.00698527	0.16502				-0.99213	3678	0.481497	-0.00434939	0.223342						3678	-0.99838		3678	0.48743	-0.00568974	0.151417			3678	3678	0.489716	-0.00099457	0.207778			3678		-1.0187		ns
3415	3368	0.0815102	0.0104298	0.317205						3368	-0.99316		0.0989583	-0.00609418	0.194749				-1.0154	3368	0.0613691	-0.00379299	0.243386						3368	-1.0665		3368	0.0802542	-0.00523094	0.151601			3368	3368	0.0806745	6.04e-06	0.237113			3368		-1.022		ns
2062	2035	0.478455	0.00156735	0.474858						2035	-1.0241		0.487847	-0.0103015	0.126538				-0.988	2035	0.475335	-0.0014891	0.270929						2035	-0.97883		2035	0.479379	-0.00597813	0.151656			2035	2035	0.48056	-0.00350603	0.172829			2035		-0.97883		ns
1602	1579	0.491091	-0.00876978	0.27481						1579	-1.0286		0.480903	-0.00847425	0.149118				-0.98493	1579	0.487702	-0.00282926	0.242306						1579	-0.99943		1579	0.487032	-0.00568935	0.151708			1579	1579	0.486543	-0.00669982	0.129638			1579		-1.0068		ns
737	728	0.499326	-0.0097796	0.250034						728	-0.96388		0.501953	-0.0026623	0.220124				-0.99109	728	0.500655	-0.00709754	0.167856						728	-1.0319		728	0.501465	-0.00485541	0.151864			728	728	0.500656	-0.00647975	0.129582			728		-1.0133		ns
3770	3719	0.334699	0.00315829	0.443642						3719	-0.98903		0.298177	-0.0101586	0.126549				-1.0079	3719	0.340087	-0.00092294	0.257772						3719	-1.0536		3719	0.323269	-0.00535397	0.152025			3719	3719	0.324222	-0.00239935	0.185892			3719		-0.99524		ns
3072	3032	0.265933	-0.0105975	0.229152						3032	-1.0375		0.292318	-0.00452467	0.20184				-0.99213	3032	0.294582	-0.0055959	0.182742						3032	-1.0308		3032	0.284841	-0.00488968	0.152094			3032	3032	0.284308	-0.00677258	0.128224			3032		-1.0165		ns
3073	3033	0.265933	-0.0105975	0.229152						3033	-0.99109		0.292318	-0.00452467	0.20184				-0.99006	3033	0.294582	-0.0055959	0.182742						3033	-1.0364		3033	0.284841	-0.00488968	0.152094			3033	3033	0.284308	-0.00677258	0.128224			3033		-1.0047		ns
3527	3477	0.29876	0.00305122	0.457649						3477	-1.0058		0.332447	-0.0105798	0.122281				-0.99109	3477	0.29561	0.00142204	0.290443						3477	-1.0286		3477	0.308273	-0.00482039	0.152169			3477	3477	0.309019	-0.00239697	0.186314			3477		-0.97782		ns
2884	2847	0.221003	-0.00806773	0.298497						2847	-0.99629		0.235026	-0.00306167	0.216648				-1.0209	2847	0.251461	-0.00934424	0.142731						2847	-0.98697		2847	0.235992	-0.00614314	0.152323			2847	2847	0.235831	-0.00683162	0.128762			2847		-0.96388		ns
2989	2951	0.221003	-0.00806773	0.298497						2951	-1.0341		0.235026	-0.00306167	0.216648				-1.0122	2951	0.251461	-0.00934424	0.142731						2951	-0.99733		2951	0.235992	-0.00614314	0.152323			2951	2951	0.235831	-0.00683162	0.128762			2951		-0.99006		ns
370	364	0.491869	0.00716416	0.358447						364	-0.99629		0.484375	-0.00237691	0.2329				-0.99629	364	0.49598	-0.00873336	0.150537						364	-0.98903		364	0.488665	-0.00554353	0.15243			364	364	0.490717	-0.0013379	0.202256			364		-1.0026		ns
1924	1898	0.499934	0.00123437	0.493692						1898	-0.99629		0.488657	-0.0108321	0.120369				-0.96388	1898	0.499944	0.00010854	0.275578						1898	-1.0286		1898	0.495136	-0.00519025	0.152436			1898	1898	0.496174	-0.00308709	0.175337			1898		-1.0036		ns
711	702	0.388533	-0.0113573	0.204699						702	-0.95415		0.410689	-0.00500523	0.188816				-1.0264	702	0.412438	-0.00533143	0.179186						702	-1.0143		702	0.40474	-0.00508002	0.152489			702	702	0.403946	-0.00705594	0.122592			702		-1.0143		ns
2206	2176	0.416106	-0.00883454	0.257221						2176	-1.0209		0.390625	-0.008	0.148363				-0.99213	2176	0.403986	-0.00207497	0.222004						2176	-1.0241		2176	0.404011	-0.00511139	0.152527			2176	2176	0.403525	-0.00632063	0.131197			2176		-1.0143		ns
224	222	0.222545	0.00598524	0.385525						222	-1.0079		0.242188	-0.00645161	0.169428				-1.0122	222	0.197046	-0.0062498	0.183158						222	-0.9738		222	0.21976	-0.00636616	0.152631			222	222	0.220665	-0.00224279	0.194942			222		-0.9839		ns
826	817	0.436992	0.0118562	0.28868						817	-0.9942		0.45204	-0.00664527	0.170895				-1.0143	817	0.417353	-0.0027832	0.215012						817	-0.99943		817	0.433118	-0.00479048	0.152654			817	817	0.435508	0.00072328	0.234143			817		-1.0047		ns
1098	1081	0.473597	0.00176459	0.470867						1081	-0.98289		0.484375	-0.0102999	0.126888				-0.99943	1081	0.470253	-0.0013276	0.272569						1081	-0.9738		1081	0.474904	-0.00590408	0.152669			1081	1081	0.476092	-0.00339528	0.175162			1081		-1.0143		ns
2952	2914	0.109627	-0.00072029	0.45781						2914	-1.0398		0.0798611	-0.0105263	0.138404				-0.95126	2914	0.109627	-0.00072029	0.286791						2914	-1.0176		2914	0.0994558	-0.00517335	0.152727			2914	2914	0.0996339	-0.00337669	0.179353			2914		-1.0297		ns
93	93	0.466907	-0.00399432	0.387092						93	-1.0466		0.480469	-0.0102981	0.127269				-1.0111	93	0.470253	-0.0013276	0.272569						93	-1.0026		93	0.472282	-0.00587811	0.152799			93	93	0.472562	-0.0052828	0.14906			93		-1.0308		ns
[truncated: 1,009,219+ more rows]
[truncated: 1 more columns]

## Sheet: Table S3
	317	non-candidate loci with genotypic length in W/1+
	23	loci with sign. higher frequency of largest genotype than in W/0+
							Fisher exact test
[truncated: 1,588 more rows]

## Sheet: Table S4
		Candidate loci of pairwise (W/0+ vs W/1+) outlayer analysis with genotypic lengt differences in W/1+
[truncated: 181 more rows]

[truncated: 1 more sheets: _xltb_storage_]
